# Supplementary material for: Altered auditory feature discrimination in a rat model of Fragile X Syndrome
Source: PLoS Biol. 2025 Jul 1;23(7):e3003248. doi: 10.1371/journal.pbio.3003248 (PMC12237272; doi:10.1371/journal.pbio.3003248)
Supplement: S1 Data — (XLSX) [file pbio.3003248.s005.xlsx]

## Sheet: Figure1
Figure 1C					Figure 1D						Figure 1I
rat_ID	genotype	frequency	thresh		rat_ID	genotype	ear	frequency	threshold		rat_ID	genotype	bin	FA_percent
1	WT	4	36.74		33	KO	L	16	25		1	WT	Low	0.503836
1	WT	8	30.17		33	KO	L	32	30		1	WT	Mid	0.128035
1	WT	16	17.2		33	KO	L	4	30		1	WT	High	0.0431166
1	WT	32	11.47		33	KO	L	8	15		2	WT	Low	0.812091
2	WT	4	29.32		33	KO	R	16	20		2	WT	Mid	0.474797
2	WT	8	28.45		33	KO	R	32	25		2	WT	High	0.0712302
2	WT	16	22.41		33	KO	R	4	35		3	KO	Low	0.818088
2	WT	32	11.01		33	KO	R	8	0		3	KO	Mid	0.56903
3	KO	4	35.27		34	KO	L	16	15		3	KO	High	0.0411867
3	KO	8	34.43		34	KO	L	32	30		4	KO	Low	0.753509
3	KO	16	21.1		34	KO	L	4	30		4	KO	Mid	0.385748
3	KO	32	12.8		34	KO	L	8	5		4	KO	High	0.180863
4	KO	4	23.15		34	KO	R	16	25		27	KO	Low	0.490638
4	KO	8	27.84		34	KO	R	32	35		27	KO	Mid	0.467154
4	KO	16	15.66		34	KO	R	4	35		27	KO	High	0.138384
4	KO	32	21.62		34	KO	R	8	10		29	KO	Low	0.72526
27	KO	4	23.67		53	WT	R	16	20		29	KO	Mid	0.382892
27	KO	8	21.67		53	WT	R	32	20		29	KO	High	0.0674202
27	KO	16	14.33		53	WT	R	4	30		30	WT	Low	0.806002
27	KO	32	11.67		53	WT	R	8	5		30	WT	Mid	0.604519
29	KO	4	43		63	WT	L	16	30		30	WT	High	0.275486
29	KO	8	32.33		63	WT	L	32	35		31	WT	Low	0.653296
29	KO	16	17.67		63	WT	L	4	30		31	WT	Mid	0.257576
29	KO	32	14.67		63	WT	L	8	15		31	WT	High	0.0988142
30	WT	4	23.75		63	WT	R	16	20		32	KO	Low	0.742368
30	WT	8	23		63	WT	R	32	30		32	KO	Mid	0.267122
30	WT	16	13.67		63	WT	R	4	30		32	KO	High	0.041789
30	WT	32	10.25		63	WT	R	8	5		48	KO	Mid	0.686537
31	WT	4	31		64	KO	L	16	25		48	KO	High	0.362375
31	WT	8	31		64	KO	L	32	40		49	KO	Low	0.664161
31	WT	16	21		64	KO	L	4	40		49	KO	Mid	0.533385
31	WT	32	1		64	KO	L	8	5		49	KO	High	0.142815
32	KO	4	33.67		64	KO	R	16	25		50	WT	Low	0.589052
32	KO	8	23.67		64	KO	R	32	20		50	WT	Mid	0.331869
32	KO	16	19.33		64	KO	R	4	30		50	WT	High	0.0588095
32	KO	32	8.33		64	KO	R	8	0		51	WT	Low	0.596763
48	KO	4	33.5		65	WT	L	16	20		51	WT	Mid	0.110507
48	KO	8	32		65	WT	L	32	35		51	WT	High	0.0550694
48	KO	16	30		65	WT	L	4	40		53	WT	Low	0.869168
48	KO	32	32		65	WT	L	8	5		53	WT	Mid	0.6676
49	KO	4	28		65	WT	R	16	20		53	WT	High	0.49375
49	KO	8	28.75		65	WT	R	32	30		54	WT	Low	0.606732
49	KO	16	17.5		65	WT	R	4	25		54	WT	Mid	0.262883
49	KO	32	12		65	WT	R	8	0		54	WT	High	0.173133
50	WT	4	30		66	WT	L	16	15		55	KO	Low	0.911849
50	WT	8	20.67		66	WT	L	32	25		55	KO	Mid	0.757658
50	WT	16	20		66	WT	L	4	25		55	KO	High	0.356225
50	WT	32	5		66	WT	L	8	10		56	WT	Low	0.589425
51	WT	4	38.75		66	WT	R	16	15		56	WT	Mid	0.327117
51	WT	8	21.75		66	WT	R	32	20		56	WT	High	0.22831
51	WT	16	16		66	WT	R	4	25		57	KO	Mid	0.760129
51	WT	32	11.5		66	WT	R	8	0		57	KO	High	0.319764
53	WT	4	31		67	KO	L	16	15		58	KO	Low	0.683621
53	WT	8	33		67	KO	L	32	25		58	KO	Mid	0.531837
53	WT	16	31		67	KO	L	4	25		58	KO	High	0.274101
53	WT	32	25		67	KO	L	8	5
54	WT	4	36.67		67	KO	R	16	20
54	WT	8	37.67		67	KO	R	32	30
54	WT	16	31.67		67	KO	R	4	30
54	WT	32	26.33		67	KO	R	8	10
55	KO	4	20.25		148	KO	L	16	25
55	KO	8	18.75		148	KO	L	32	25
55	KO	16	12.75		148	KO	L	4	50
55	KO	32	13		148	KO	L	8	5
56	WT	4	29.75		148	KO	R	16	30
56	WT	8	24.25		148	KO	R	32	30
56	WT	16	17.75		148	KO	R	4	35
56	WT	32	0.25		148	KO	R	8	10
57	KO	4	22.5		149	WT	L	16	20
57	KO	8	24.25		149	WT	L	32	25
57	KO	16	12		149	WT	L	4	30
57	KO	32	0.75		149	WT	L	8	5
58	KO	4	32		152	WT	R	16	15
58	KO	8	35.3333		152	WT	R	32	30
58	KO	16	33.3333		152	WT	R	4	25
58	KO	32	17		152	WT	R	8	0
					152	WT	L	16	15
					152	WT	L	32	35
					152	WT	L	4	25
					152	WT	L	8	5

## Sheet: Figure2
Fig 2D,F		Inferior colliculus								Fig 2E,G			Auditory cortex
rat_id	genotype	penetration	channel	gain	threshold	y_min	y_max			rat_id	genotype	penetration	channel	gain	threshold	y_min	y_max
7	WT	A	17	2.4710651239705017	46.95652173913044	15.24985538633132	117.3155887677216			7	WT	A	4	2.527765744324634	46.95652173913044	44.470423022978174	132.39270978209584
7	WT	A	18	2.4710651239705017	46.95652173913044	15.24985538633132	117.3155887677216			7	WT	A	6	1.40237	50.869565217391305	33.044575795015625	78.77387335991368
7	WT	A	19	2.8154438047629764	48.26086956521739	20.752150923051904	137.04222111978353			7	WT	A	7	2.970837100335818	48.26086956521739	50.61516568646768	134.57360547856692
7	WT	A	21	1.8811947283115509	39.130434782608695	14.871824428835891	117.11066835881148			7	WT	A	8	1.54616	44.34782608695652	46.51904393045701	96.93730462504232
7	WT	A	22	3.483169503415932	53.47826086956522	8.966924455704754	130.12064631365016			7	WT	A	10	2.9976140995375613	49.56521739130435	53.07421865363246	118.23974255662291
7	WT	A	23	1.1655223613919647	24.782608695652176	-1.2083	82.40526201481534			7	WT	A	11	3.265978482040567	49.56521739130435	59.33638877975467	130.33592099802786
7	WT	A	24	0.6595986669356158	20.869565217391305	0.773063	55.26164853453829			7	WT	A	13	2.958464544069762	46.95652173913044	45.925030933372014	129.53381152664787
7	WT	A	25	0.4835041010963782	20.869565217391305	4.502180925576653	44.443824059625285			7	WT	A	15	3.2507855167172206	46.95652173913044	77.94406775574458	176.88101826452953
7	WT	A	26	0.7955749176162886	24.782608695652176	3.14623	65.40861239489428			7	WT	A	16	3.2059961888867563	46.95652173913044	47.46055416654207	131.09523735489222
7	WT	A	27	2.703469370241957	50.869565217391305	13.23605463139436	124.90109383704043			7	WT	B	1	0.064169	44.34782608695652	8.276249431259723	9.950222707183272
7	WT	A	28	1.5705173250499331	36.52173913043478	4.382498316467431	93.150868862768			7	WT	B	2	3.192226397109431	40.434782608695656	118.42267558032133	250.2755050261456
7	WT	A	30	2.8493948514482854	50.869565217391305	17.14854489944426	128.64660430394235			7	WT	B	5	3.5852081188638016	43.04347826086956	105.90623729914373	222.8151976968764
7	WT	A	31	2.353345614559929	45.65217391304348	7.748343962297712	104.9517497810774			7	WT	B	9	1.2701026700337252	43.04347826086956	87.93564264868924	140.39640510660396
7	WT	A	32	2.359158780077049	44.34782608695652	4.834520988146955	122.79245999199938			7	WT	B	10	1.9264300349170933	44.34782608695652	45.68211864393843	121.06416348852032
7	WT	B	17	1.4060224480668395	50.869565217391305	14.649804075713496	75.78121486122826			7	WT	B	13	2.5942494250890595	41.73913043478261	68.33643471409079	169.85054265235834
7	WT	B	18	1.4060224480668395	50.869565217391305	14.649804075713496	75.78121486122826			7	WT	B	15	2.872780476876477	41.73913043478261	92.68333053665236	198.8513046820873
7	WT	B	19	1.533840356265866	63.91304347826087	9.550102220345597	56.23220001974154			7	WT	B	16	2.6179139109360245	40.434782608695656	78.03680677522213	186.1680335312753
7	WT	B	20	0.665522	37.82608695652174	20.17449392872208	59.23774582466831			7	WT	C	1	0.0353656	37.82608695652174	25.17886370726413	28.177249912249778
7	WT	B	21	0.8428256832289026	52.173913043478265	18.37276009002617	58.68181450532151			7	WT	C	3	1.5522798624066971	48.26086956521739	117.26499585709485	178.0063817773569
7	WT	B	22	1.5690910817785084	65.21739130434783	11.6249	59.37985263567359			7	WT	C	6	1.1811442856458645	46.95652173913044	81.22452844758521	122.30780794831092
7	WT	B	23	0.7773765604656575	52.173913043478265	13.988676153505663	52.85750417678854			7	WT	C	7	2.4605492932290125	50.869565217391305	83.99485658665162	164.23015962672812
7	WT	B	24	0.1888869217202338	28.695652173913043	20.085590475413987	36.921163933087			7	WT	C	8	0.9544725464841226	52.173913043478265	37.46957094170697	72.74355635525062
7	WT	B	26	0.4349557583242748	48.26086956521739	19.483567893584127	43.12246780251212			7	WT	C	9	0.2476671050729391	16.956521739130434	24.1538	48.92052067979681
7	WT	B	27	1.2924778438750013	66.52173913043478	5.700838421219323	45.03712062611066			7	WT	C	10	2.2248769732444686	54.78260869565217	47.82012210369878	101.02370189867524
7	WT	B	29	0.7979849474935828	41.73913043478261	18.699783081993477	58.59903045667261			7	WT	C	11	1.321797617057948	48.26086956521739	77.01996239483357	125.86900476436644
7	WT	B	31	1.042038436729141	48.26086956521739	29.82805012892716	86.46057386420658			7	WT	C	12	3.049768382047708	49.56521739130435	101.73659086404297	194.5556285785384
7	WT	B	32	1.4646839915955905	58.69565217391305	17.46916524897239	65.23059975752423			7	WT	C	13	3.8088579968452954	53.47826086956522	107.31314808825384	190.1144088892385
7	WT	C	17	3.119156336252534	54.78260869565217	27.95421254525924	129.66583220566793			7	WT	C	14	0.6740056016534873	13.043478260869566	95.98579321356472	160.4558942412896
7	WT	C	18	2.260692815418609	52.173913043478265	19.29563536928738	102.84297854780117			7	WT	C	15	2.912660667414804	52.173913043478265	124.21870488139685	212.8648991070648
7	WT	C	19	3.940320464509121	57.391304347826086	33.29854434238532	136.08951298175367			7	WT	C	16	3.099217735032402	52.173913043478265	106.65563419831092	180.76736264473791
7	WT	C	20	1.3133147521085249	39.130434782608695	10.780463839739904	85.01129765456957			8	KO	A	1	3.426687124219024	36.52173913043478	78.22864735390432	212.31640438856172
7	WT	C	21	1.6175677573994185	48.26086956521739	17.213781625607417	84.02636290949643			8	KO	A	2	3.426687124219024	36.52173913043478	78.22864735390432	212.31640438856172
7	WT	C	22	3.968904282089064	58.69565217391305	26.968787356496385	130.50542080229798			8	KO	A	3	1.655311042542429	43.04347826086956	42.6596	107.43262625048072
7	WT	C	23	0.998784	33.91304347826087	8.85225	71.81908615759188			8	KO	A	5	3.5808925036990518	37.82608695652174	73.96458504637032	206.30191670481352
7	WT	C	24	0.6417540208787031	23.47826086956522	10.49013153445828	56.52900694532176			8	KO	A	6	1.545824385692977	57.391304347826086	42.03048967711455	89.07731880690082
7	WT	C	25	0.2898822921411692	18.26086956521739	5.560241607121006	32.657934133360726			8	KO	A	7	2.740891823226013	44.34782608695652	57.703265806030174	164.9555545409611
7	WT	C	27	4.246608372451597	57.391304347826086	48.1273	140.44488328362044			8	KO	A	8	1.509659176937166	70.43478260869566	10.67487376420002	36.92981597180293
7	WT	C	28	1.207417844171702	45.65217391304348	17.311312213948817	77.68220442253391			8	KO	A	9	1.184560401688184	70.43478260869566	5.43713	26.03818475742155
7	WT	C	29	1.1736924302179326	37.82608695652174	10.871342559880851	82.31349048618978			8	KO	A	10	1.5301453708617812	58.69565217391305	14.610432796001886	61.18007451788218
7	WT	C	30	3.013178220491441	54.78260869565217	44.31467760050232	136.02010170241576			8	KO	A	11	1.5966091211199325	49.56521739130435	40.20547616552924	106.15237464656992
7	WT	C	31	1.4137351054807348	44.34782608695652	28.68203154264627	96.2954496308553			8	KO	A	12	1.967655378558999	37.82608695652174	72.119	243.2195168950084
7	WT	C	32	3.0538	52.173913043478265	11.881852566340172	118.10111917944064			8	KO	A	13	1.8498646043096227	39.130434782608695	79.53171953752319	236.36806642464344
8	KO	A	17	2.385412390327197	46.95652173913044	6.519139407493029	125.78975892385289			8	KO	A	14	2.644086257181696	40.434782608695656	51.98938888148911	155.45363372772934
8	KO	A	18	2.385412390327197	46.95652173913044	6.519139407493029	125.78975892385289			8	KO	A	15	1.5738375811523202	33.91304347826087	108.15060461008176	255.27020458736385
8	KO	A	19	2.401073516861733	61.30434782608696	11.20158528836627	89.4974608382054			8	KO	A	16	3.48456	40.434782608695656	58.70731846429694	179.90943747327017
8	KO	A	20	1.576833363757971	50.869565217391305	29.788285735208724	108.6299539231073			8	KO	B	1	1.7132988158350964	36.52173913043478	41.8532	142.4163805520047
8	KO	A	21	2.005161520593149	46.95652173913044	19.826252789970347	124.44337560352592			8	KO	B	2	1.8186594124580917	35.21739130434783	39.30023329230795	138.1404187519868
8	KO	A	22	1.9461900281723803	60	17.913408591047002	85.6069747883472			8	KO	B	3	1.740027737433974	37.82608695652174	75.60679091154242	162.60817778324108
8	KO	A	24	0.7854156959858855	54.78260869565217	3.4629059318158326	41.02626530505383			8	KO	B	4	2.012587957104528	43.04347826086956	35.577236425539056	127.45625185857186
8	KO	A	26	0.9701130958169664	48.26086956521739	7.536020705348334	60.25955852148782			8	KO	B	5	1.971605188269733	40.434782608695656	33.02462450350331	123.03268744625196
8	KO	A	27	1.9311455274034224	61.30434782608696	11.273218242815322	74.24535500597038			8	KO	B	6	0.954764	43.04347826086956	28.160764632305217	84.20123199466964
8	KO	A	28	1.922882549978883	49.56521739130435	16.889188193115345	113.03331569205946			8	KO	B	7	1.5165302617226386	49.56521739130435	12.54560605542924	78.48170439119615
8	KO	A	29	1.262319238011607	49.56521739130435	22.662206811860116	88.52234096898745			8	KO	B	8	0.767991	66.52173913043478	5.5075790548424415	30.5508
8	KO	A	30	2.0514653128819287	57.391304347826086	10.122135668462809	85.9371581010558			8	KO	B	9	0.7744878125869165	67.82608695652173	8.203374041353872	26.72373477712797
8	KO	A	32	2.536466760646688	53.47826086956522	5.647653431034063	104.90070058677404			8	KO	B	10	1.0312098565214565	58.69565217391305	12.439787273835842	55.033237869287305
8	KO	B	17	2.5417866576470884	45.65217391304348	20.30301709312985	130.81548046909023			8	KO	B	11	1.2162323902528966	40.434782608695656	51.114	127.7895690689112
8	KO	B	18	1.4125082696717577	56.08695652173913	24.73908623301866	89.22315941368583			8	KO	B	13	1.851615600368344	45.65217391304348	28.36293495610639	116.91846366937502
8	KO	B	19	1.1154039149461408	56.08695652173913	13.879849808534756	64.80046331694552			8	KO	B	14	1.4898318815791969	36.52173913043478	34.92869313471493	125.61411201344865
8	KO	B	23	0.308033	44.34782608695652	29.89413524451397	35.92086545487011			8	KO	B	15	2.4810194489759705	37.82608695652174	55.64449373040614	163.5149045554483
8	KO	B	27	1.0428690775782368	61.30434782608696	7.504526063715414	48.31244649068987			8	KO	B	16	2.206965903776052	37.82608695652174	56.194729013369006	156.94752027271048
8	KO	B	28	0.9473686429340392	61.30434782608696	12.74242277371015	51.87286672098567			8	KO	C	2	2.050247403864592	49.56521739130435	96.32940099697232	207.75589033743927
8	KO	B	30	1.4952499931301133	54.78260869565217	5.852280190788978	67.6126059939893			8	KO	C	3	3.607753201525175	50.869565217391305	70.37083311666855	140.95730879868285
8	KO	B	32	1.8236134257245111	49.56521739130435	18.06987915962221	105.28617343340316			8	KO	C	4	2.029914137794737	39.130434782608695	40.34109088053016	115.35965684250958
8	KO	C	17	3.1780467919881694	52.173913043478265	9.98926	134.34761407300934			8	KO	C	5	2.175587362242611	50.869565217391305	102.0755170475866	210.8548851597172
8	KO	C	18	2.6480899696273816	44.34782608695652	3.289399622904668	118.423746128443			8	KO	C	6	1.2446402730872392	50.869565217391305	39.89874871561821	99.42502264587746
8	KO	C	19	3.1851039302802957	56.08695652173913	3.113475876923601	106.97556055997671			8	KO	C	7	2.2405022218221933	56.08695652173913	25.185629915839648	69.02154295149123
8	KO	C	20	1.9345129336264133	40.434782608695656	4.523851201133461	101.24949788245416			8	KO	C	8	0.8735048733863624	69.1304	2.522531409306254	13.916073236084888
8	KO	C	21	2.2730079167284334	43.04347826086956	4.674888077281772	113.38396235559816			8	KO	C	9	0.7416053443823046	71.73913043478261	1.7689161697670086	14.66640041989405
8	KO	C	22	2.5387354603057597	58.69565217391305	8.703895036559937	80.45076674085313			8	KO	C	11	1.7519863244023968	54.78260869565217	39.91868799602546	93.24001091262016
8	KO	C	23	1.7236412924326951	41.73913043478261	6.855474177387819	93.03753879902256			8	KO	C	12	2.022956345370996	36.52173913043478	60.11245238004929	143.66934490624263
8	KO	C	24	0.9762371813268698	43.04347826086956	8.988450322020789	68.41158309843894			8	KO	C	13	3.090196960239042	52.173913043478265	27.24433691093119	87.70471221995588
8	KO	C	25	0.8991029937743037	45.65217391304348	12.666767742422508	65.44020433352296			8	KO	C	15	1.9374385557104088	50.869565217391305	94.9464	200.2419803066151
8	KO	C	26	1.1136471034598172	41.73913043478261	7.447051794419541	77.65523875166888			8	KO	C	16	3.121486795987287	46.95652173913044	60.06642352384698	141.49651385395012
8	KO	C	27	3.0410385907056123	58.69565217391305	4.524239845088796	90.46663479981262			9	WT	A	1	0.4391825842072042	24.782608695652176	17.427970750313275	53.70827118482145
8	KO	C	28	2.077925573621106	44.34782608695652	2.441433539131012	106.33771222018628			9	WT	A	2	0.9199161400573628	11.73913043478261	43.45274317873008	87.44873248582135
8	KO	C	29	1.773398739222121	40.434782608695656	7.729164561357117	107.96474547391176			9	WT	A	3	0.3456307763955831	27.39130434782609	15.739826969871304	45.79467709122635
8	KO	C	30	3.6074232057045466	53.47826086956522	4.978857817880997	122.61222322129012			9	WT	A	4	0.8122057888090123	18.26086956521739	17.724174540441965	53.03746970605119
8	KO	C	31	1.587566743367353	53.47826086956522	1.292596594407228	63.41477350878191			9	WT	A	5	0.8918073886130932	15.652173913043478	28.99676241247944	73.58713184313409
8	KO	C	32	3.009826678722519	50.869565217391305	1.3370535887627917	119.11288014747004			9	WT	A	6	0.1829083119720396	27.39130434782609	40.22998537066131	56.93030950723883
9	WT	A	19	2.5485760085121507	39.130434782608695	20.719327940583696	142.60774573899087			9	WT	A	7	0.434532	22.17391304347826	10.42184709079219	38.76087216099664
9	WT	A	20	1.0414161644033118	19.565217391304348	1.398424570300179	73.8447664418349			9	WT	A	8	0.220992	43.04347826086956	8.087725508668433	19.137304376761737
9	WT	A	21	1.4550008415419893	22.17391304347826	4.202469299618309	105.41991914601756			9	WT	A	9	0.1460238250668995	56.08695652173913	5.443970464570391	12.110275521972326
9	WT	A	22	2.519169574514158	46.95652173913044	4.410193542130857	108.4628498807591			9	WT	A	10	0.2903988667914391	28.695652173913043	16.470149969977083	39.19701780582884
9	WT	A	23	0.8047134552506638	15.652173913043478	1.9660911664248464	64.94366592517245			9	WT	A	11	0.396635	50.869565217391305	19.42021829579062	38.3897
9	WT	A	24	0.5149360376513293	13.043478260869566	7.18413	53.080607278358926			9	WT	A	12	0.9712390352304618	19.565217391304348	21.95378750839022	57.84740402777685
9	WT	A	25	0.3361434372528584	10.434782608695652	4.725066696322618	40.53165022977927			9	WT	A	13	0.7081186760425552	16.956521739130434	17.426536186146535	52.83246998827429
9	WT	A	26	0.5906894861245714	13.043478260869566	10.48702776807782	64.41954606640824			9	WT	A	14	0.414986	19.565217391304348	14.835168932863004	49.11659681586184
9	WT	A	27	1.5711702938752852	50.869565217391305	-0.107152	71.62018738418655			9	WT	A	15	1.396892163153053	14.347826086956522	61.96156513234462	119.65928491475331
9	WT	A	28	1.247017940352526	20.869565217391305	6.722063413609966	101.60386322304127			9	WT	A	16	0.6477156363960872	16.956521739130434	30.49398039545749	69.92014956739324
9	WT	A	29	0.9995277179880688	14.347826086956522	0.5105958392924848	76.56161786012379			9	WT	B	1	0.5079906309201891	32.608695652173914	18.685336852780576	55.12814298401154
9	WT	A	30	2.58061	43.04347826086956	0.3953995777758492	118.20564688384674			9	WT	B	2	0.5578496938041103	14.347826086956522	44.2375	95.17164060375949
9	WT	A	31	1.4765253574856103	24.782608695652176	3.961421134576504	100.25655314450758			9	WT	B	3	0.4518621227646199	41.73913043478261	35.249235947085936	62.75388689797584
9	WT	A	32	2.192290339720804	30	-0.351573	133.09218668839023			9	WT	B	4	0.601112	26.086956521739133	30.198163886137632	75.93497251659578
9	WT	B	17	3.049221360972012	53.47826086956522	6.052788981985413	92.2264361398901			9	WT	B	5	0.9248713798256062	13.043478260869566	69.4085	135.75797536276283
9	WT	B	18	1.805525650135736	39.130434782608695	2.925145048388529	97.12648331634			9	WT	B	7	0.3708349165511015	30	10.445061256761877	37.85459856706068
9	WT	B	19	2.2062122059339324	54.78260869565217	18.970967771842407	105.3010106127354			9	WT	B	8	0.1612270398084764	48.26086956521739	4.114208822702889	11.1241
9	WT	B	20	2.3914448884687274	54.78260869565217	1.2010498477189522	79.18294838474266			9	WT	B	9	0.0987697	54.78260869565217	5.636884633664198	9.93122
9	WT	B	21	1.8291084574432936	49.56521739130435	9.03157	72.65273039751139			9	WT	B	10	0.2240405934629087	30	8.625868463648203	26.646524894360425
9	WT	B	22	2.147504324842849	57.391304347826086	11.208987206461432	95.24176513509468			9	WT	B	11	0.2533561969116654	32.608695652173914	27.947817801825806	48.3265
9	WT	B	23	1.6316503126743964	31.30434782608696	3.6500713868836736	110.06204830043129			9	WT	B	12	0.758677	19.565217391304348	48.22556883301435	104.3016700777455
9	WT	B	24	1.40948	52.173913043478265	6.587046365592288	67.86889155073533			9	WT	B	13	0.4318208222660893	31.30434782608696	12.819512675316226	44.73670388628804
9	WT	B	25	0.9575208829260548	36.52173913043478	7.512276970773684	72.0408582114426			9	WT	B	14	0.4970430218227044	33.91304347826087	28.935789284685782	65.6738
9	WT	B	26	1.4898615679342646	48.26086956521739	2.562219787225633	73.8164686884296			9	WT	B	15	0.8313238269294525	16.956521739130434	70.54704505392247	133.79994492898953
9	WT	B	27	2.289446908018403	62.60869565217392	11.941677852250272	86.59755528763301			9	WT	B	16	0.4554404105288863	14.347826086956522	21.380415521434298	65.9344
9	WT	B	28	1.5957164862107192	46.95652173913044	6.240669807310265	68.68174970251233			10	KO	A	1	0.3814217259249012	26.086956521739133	21.7958	58.27962815927165
9	WT	B	29	1.519887571866801	35.21739130434783	6.587864242669376	99.10275992151811			10	KO	A	2	0.6580870336698673	23.47826086956522	36.74812788912398	98.26495929739416
9	WT	B	30	2.7231601628501294	46.95652173913044	7.725702304872739	114.2841434598778			10	KO	A	3	0.3000287225659733	32.608695652173914	34.278839438272776	59.06382086763579
9	WT	B	31	1.1925908888285148	31.30434782608696	5.286107562634748	80.47118533660635			10	KO	A	4	0.997604	16.956521739130434	74.07202463562024	154.31405916600494
9	WT	B	32	2.963578993888889	53.47826086956522	14.20047223962039	97.95379163213246			10	KO	A	5	1.0403433378217326	18.26086956521739	77.04945850280987	153.9444008635466
10	KO	A	19	3.1686468244924746	44.34782608695652	4.283434989354472	148.93905089009786			10	KO	A	6	0.2243334965514426	50.869565217391305	10.368832104709952	22.073188446524355
10	KO	A	20	1.9192903120292235	23.47826086956522	7.322711206190455	128.32144826890234			10	KO	A	7	0.6510274966749204	13.043478260869566	39.20764109286856	107.1409450937298
10	KO	A	21	2.3330564154871265	30	4.390101043954164	136.25850713670476			10	KO	A	8	0.7652866637186749	18.26086956521739	61.40345081718157	114.64078394543722
10	KO	A	22	3.5701379855758235	49.56521739130435	7.087276727805914	162.31066740501566			10	KO	A	9	0.3870932942940755	22.17391304347826	25.65893898599722	62.68525409238704
10	KO	A	23	1.5633606990874778	19.565217391304348	-0.745221	104.61169547652486			10	KO	A	10	0.8455133867772338	18.26086956521739	46.13620043834506	112.30681331656336
10	KO	A	24	1.110734696710751	16.956521739130434	0.64378	85.15620218886481			10	KO	A	12	1.1635102177444756	13.043478260869566	94.4635	190.57960680407857
10	KO	A	25	0.8583620270663742	18.26086956521739	5.549880122359508	76.45804757566866			10	KO	A	13	0.8392836151864896	16.956521739130434	74.37328390056331	149.1789974280548
10	KO	A	26	1.2900817173746666	18.26086956521739	1.1919559403888886	93.74129653465845			10	KO	A	14	0.3644462018275188	32.608695652173914	25.53271749018582	54.05459415494816
10	KO	A	27	3.537369091198427	46.95652173913044	7.931020695553258	154.03974402766218			10	KO	A	15	0.8326019959158868	19.565217391304348	64.98285439851185	146.43304965115294
10	KO	A	28	2.006643908235947	24.782608695652176	13.814684974503034	135.95822721495196			10	KO	A	16	0.5289119522137365	19.565217391304348	57.09252287369625	111.13352668683888
10	KO	A	29	1.678768097525158	23.47826086956522	1.00459	110.48946825712828			10	KO	B	1	2.448859991038261	48.26086956521739	69.28002657465674	143.8105480410386
10	KO	B	17	1.9616553285256444	50.869565217391305	17.448152381060464	107.0019825963616			10	KO	B	2	4.166921833591228	45.65217391304348	43.628630394567935	170.44799054734443
10	KO	B	18	1.9724058521166616	54.78260869565217	10.110613642712217	87.29171220379898			10	KO	B	3	1.5506657552752887	53.47826086956522	31.51965991942744	75.34282256851169
10	KO	B	19	2.6346704640306404	54.78260869565217	11.47432571499126	103.11503750736138			10	KO	B	4	3.726786625518629	36.52173913043478	53.61735424831742	215.65155535782304
10	KO	B	20	1.3998144352396762	57.391304347826086	24.4613	79.23659964527079			10	KO	B	5	3.914349010740397	40.434782608695656	43.05895483792376	179.21022477672017
10	KO	B	21	1.933453581115707	54.78260869565217	20.85103627706153	92.30475557916375			10	KO	B	6	0.8221460100947685	53.47826086956522	22.81773087624537	49.62683990107477
10	KO	B	22	2.777882353163675	57.391304347826086	15.342885273829124	124.04262952805992			10	KO	B	7	3.917312036335464	39.130434782608695	33.06172317831364	186.3478463392665
10	KO	B	23	1.6180795360661804	54.78260869565217	27.156539977575694	101.02538836320568			10	KO	B	8	2.4836113038347114	41.73913043478261	16.49011081653008	124.47321098325664
10	KO	B	24	1.5729336174274144	52.173913043478265	19.841452288001108	88.2298704370191			10	KO	B	9	0.9930855710717508	49.56521739130435	9.834475244211808	55.17099044531347
10	KO	B	25	1.6037330307132531	52.173913043478265	20.41755855680517	86.65870547756998			10	KO	B	10	3.337517475643188	40.434782608695656	25.605959573149256	170.7154150358965
10	KO	B	26	1.4724903072338862	52.173913043478265	26.082094177551383	90.1034118833725			10	KO	B	11	1.2907036189645076	56.08695652173913	39.06836932631285	69.93302108415976
10	KO	B	27	2.671509725361348	56.08695652173913	15.436902721088996	108.35898012496196			10	KO	B	12	3.927840524350613	36.52173913043478	60.313331745161854	214.01143921975105
10	KO	B	28	1.583782473574372	50.869565217391305	17.661937165901648	86.52204471261348			10	KO	B	13	3.841383085227316	36.52173913043478	54.70840639576008	221.7250622752086
10	KO	B	29	1.313475050695447	56.08695652173913	18.960373765388223	73.21260412020017			10	KO	B	14	1.750451931816273	52.173913043478265	33.37838194290555	86.65300595470516
10	KO	B	30	2.00803	50.869565217391305	20.023248502589325	107.32887469144583			10	KO	B	15	3.5144772604629404	41.73913043478261	47.17568075520372	177.05853603318195
10	KO	B	31	1.9986313048867383	52.173913043478265	19.070880972830324	101.6230435659782			10	KO	B	16	2.7831481829996534	48.26086956521739	36.47934995681841	127.23418201115491
10	KO	B	32	1.7379838624088673	49.56521739130435	14.280300516410456	93.6230420611631			11	WT	A	3	2.338656087170939	39.130434782608695	65.38571645523132	192.4865907579997
11	WT	A	18	1.6290320331179735	32.608695652173914	21.359633177673967	131.14222671388524			11	WT	A	4	1.108887998240016	28.695652173913043	61.1317	135.86108150796775
11	WT	A	19	2.305521578361454	46.95652173913044	11.607675246690537	126.88375416476322			11	WT	A	5	1.6145460939901364	37.82608695652174	91.1141	168.3314854962749
11	WT	A	22	2.5565115486476087	54.78260869565217	14.452189739339673	114.48959816468088			11	WT	A	6	1.839595998826324	46.95652173913044	38.98100142351288	142.95816657456598
11	WT	A	23	1.0025936281890189	28.695652173913043	21.242561347248195	101.88596187549535			11	WT	A	8	0.4424284364074131	32.608695652173914	29.777837731406237	71.13527852601224
11	WT	A	24	1.068290652797344	39.130434782608695	15.68309002865941	83.03184857457893			11	WT	A	9	0.6561691482198608	32.608695652173914	20.809419656905323	55.04433173794154
11	WT	A	25	0.8253609046092746	39.130434782608695	9.113107049773696	66.5295178052015			11	WT	A	10	0.5241855280931788	33.91304347826087	10.711092966978676	40.33897064181051
11	WT	A	26	1.0453511789746808	40.434782608695656	13.317628250775831	81.49270514042891			11	WT	A	12	1.480805088041507	35.21739130434783	81.86003478970146	162.33857218326156
11	WT	A	27	2.454224587003825	52.173913043478265	11.61032903509225	118.3157458613455			11	WT	A	13	0.8505425312927237	18.26086956521739	32.69536637454816	102.95757548133837
11	WT	A	28	1.4161237356643692	26.086956521739133	39.85189847994168	141.44338386455948			11	WT	A	14	2.223457111303789	37.82608695652174	106.03451859646783	212.37377174577944
11	WT	A	29	1.1132007457174249	31.30434782608696	18.448517395361705	105.56857575585582			11	WT	A	15	1.4323132601809814	24.782608695652176	111.20063299268344	204.61236735231267
11	WT	A	30	2.299287911546942	36.52173913043478	31.15330274304665	171.1099582285127			11	WT	B	2	0.8782309041989854	24.782608695652176	37.51931679609464	110.06882627340212
11	WT	A	31	1.6320477074377568	30	35.366627303282336	141.8045212666143			11	WT	B	3	1.0951156288258403	35.21739130434783	28.832337141745462	100.2529216303872
11	WT	A	32	1.784318323230695	31.30434782608696	28.56505476115187	148.81259393539435			11	WT	B	6	0.6262121980044133	39.130434782608695	13.487541604783912	55.68879842682046
11	WT	B	17	2.480810578235107	39.130434782608695	11.040919338284755	156.65371414773668			11	WT	B	7	0.8769592401354902	48.26086956521739	10.55736501030845	58.21819327854163
11	WT	B	18	1.7412855195712966	30	8.868834810337797	126.21633721622952			11	WT	B	8	0.4002792303556112	56.08695652173913	8.53793	25.07120639587994
11	WT	B	19	2.360191568686406	53.47826086956522	5.236533010909841	102.72270650013095			11	WT	B	9	0.5468155453845871	61.30434782608696	9.754115137915983	29.962515728215934
11	WT	B	20	1.6337931266428078	39.130434782608695	16.893294004468036	105.6863987133163			11	WT	B	11	0.7800506258097935	32.608695652173914	24.29485750991635	81.9508
11	WT	B	21	1.5866996956322863	30	23.736607235340298	134.11571649671674			11	WT	B	13	0.8879293203250563	41.73913043478261	16.353175353568634	68.47076589438714
11	WT	B	22	2.469869508258085	56.08695652173913	11.561836720658462	102.83962289541375			11	WT	B	14	1.3571324744563198	28.695652173913043	50.2119	150.5217058335845
11	WT	B	23	1.428219353203566	46.95652173913044	15.826214069349252	87.23718172952753			11	WT	B	15	0.9671237659462522	23.47826086956522	39.73688628525677	119.63
11	WT	B	24	0.9663493495973438	49.56521739130435	19.155271907282295	71.67425829844228			11	WT	B	16	1.1605920702321015	27.39130434782609	46.313458913905066	134.6193773011302
11	WT	B	26	1.3676797193569994	48.26086956521739	10.898866428064531	82.25606917712537			11	WT	C	1	0.7739551886259278	26.086956521739133	36.791734898416166	93.99711840554995
11	WT	B	27	2.395814924305692	54.78260869565217	10.368589310851478	98.90957564388792			11	WT	C	2	1.0792677619261506	22.17391304347826	41.73155321533904	121.5035182272719
11	WT	B	28	1.6761970148167338	33.91304347826087	24.469795865356943	130.14308592989016			11	WT	C	5	1.14109	16.956521739130434	89.06131508076304	178.36429094181617
11	WT	B	30	2.148030111181657	43.04347826086956	24.432017523493037	131.83352308257588			11	WT	C	6	0.5173023085453025	67.82608695652173	14.793450323477014	30.53743362702969
11	WT	B	32	2.058601365385658	32.608695652173914	19.540709120648817	153.79731990667			11	WT	C	8	0.9025872901317956	18.26086956521739	41.04666784669984	115.6082265967177
11	WT	C	17	2.1542321357066694	33.91304347826087	13.600163902479762	149.41045071876977			11	WT	C	9	0.7943314737571985	15.652173913043478	79.40383734270208	143.29571675360714
11	WT	C	18	2.0010716355972065	32.608695652173914	11.54217507384093	133.34653550149696			11	WT	C	11	0.530921	65.21739130434783	10.703310764422232	28.015938142531255
11	WT	C	19	2.2499877393871794	48.26086956521739	9.062822181078657	111.77965376179772			11	WT	C	12	1.1986366456364652	15.652173913043478	104.0317985887102	197.8381447689553
11	WT	C	20	1.521635733357731	40.434782608695656	15.674695105656465	104.98809684621894			11	WT	C	13	0.9788667569719058	15.652173913043478	54.06021378002781	134.92311979075046
11	WT	C	21	1.5869160187216678	28.695652173913043	20.50184963125932	127.44619002337171			11	WT	C	14	0.7012421163087202	50.869565217391305	11.540177058692322	48.12672225740817
11	WT	C	22	2.063129340831664	45.65217391304348	15.97960946240695	114.65101271957346			11	WT	C	15	1.071304556454826	18.26086956521739	67.43383493331413	153.60398403946317
11	WT	C	23	1.0881607287193726	30	19.949253198776635	100.37852445194764			11	WT	C	16	0.9192732819488046	20.869565217391305	47.457845980136376	123.39781274982026
11	WT	C	24	1.0746479490385774	43.04347826086956	20.89914102332128	81.64011205593653			11	WT	D	1	0.4197593054797648	24.782608695652176	31.96744499096872	73.94337553894519
11	WT	C	25	0.6552609500604529	41.73913043478261	18.22078152916828	58.1062306632828			11	WT	D	2	0.6343882689590297	15.652173913043478	66.962	138.67543564132663
11	WT	C	26	1.2014867568765435	43.04347826086956	13.71537269793373	86.84934920346247			11	WT	D	3	0.2641038312183711	41.73913043478261	11.021148001720508	30.541865961339248
11	WT	C	27	2.193078877334268	49.56521739130435	13.71874604995207	109.07000158622458			11	WT	D	4	0.5092276815642768	11.73913043478261	14.441656031981898	67.57845758651511
11	WT	C	28	1.5089101778362763	33.91304347826087	16.235852191857653	117.92327721995451			11	WT	D	5	0.5253545964013224	13.043478260869566	35.44700036476818	95.97698647187708
11	WT	C	30	2.002464421609216	40.434782608695656	24.29256947340482	141.82852465481528			11	WT	D	6	0.2765276648891698	41.73913043478261	21.1317	41.57067024768695
11	WT	C	31	1.7523977776291793	33.91304347826087	30.08865329525929	144.375464879771			11	WT	D	7	0.3860008708768432	18.26086956521739	13.18903368504182	45.07606214878104
11	WT	C	32	2.2587350660486445	33.91304347826087	12.817984817754828	150.30620622941146			11	WT	D	8	0.5836351839297041	63.91304347826087	5.614857373486617	22.108895180195656
12	KO	A	17	1.7786248146223862	45.65217391304348	12.823200969169156	109.48759306821186			11	WT	D	9	0.5097404934712659	60	7.03443	24.76453322948899
12	KO	A	18	1.6097742083122006	35.21739130434783	6.713765757694567	111.69904021283804			11	WT	D	10	0.2582508280421615	33.91304347826087	3.954460265232768	23.60397979017984
12	KO	A	19	2.539080597733524	53.47826086956522	9.425168356158212	114.30023652341244			11	WT	D	11	0.2075797603871708	26.086956521739133	14.123090085104176	33.97854542648574
12	KO	A	20	1.6357602050493878	22.17391304347826	6.872545173041647	134.88856122038504			11	WT	D	12	0.4870844097690973	11.73913043478261	30.693082422702144	86.81367746131554
12	KO	A	21	1.599932550652754	28.695652173913043	12.129253489451392	126.90702342758372			11	WT	D	13	0.5483214452635209	13.043478260869566	8.526703953785903	51.4388
12	KO	A	22	2.624046958278745	58.69565217391305	15.66346156377674	106.93466011260264			11	WT	D	14	0.4023025311608601	30	34.33271651549994	71.9393
12	KO	A	23	1.523302197162151	23.47826086956522	8.985836027217834	131.51231710330387			11	WT	D	15	0.6318349285562869	15.652173913043478	63.483135266115205	134.90795327682588
12	KO	A	24	1.46103	28.695652173913043	11.942952015930086	123.10828171257278			11	WT	D	16	0.6212540542760003	16.956521739130434	66.3782	135.25641171675358
12	KO	A	25	1.1022517987264786	24.782608695652176	12.43830146166574	98.70148570982492			11	WT	E	3	0.9595431596642732	15.652173913043478	31.669907271554283	56.70146795844836
12	KO	A	26	1.3471488175973552	22.17391304347826	12.563503213635071	126.77829427080212			11	WT	E	6	0.6731284057148281	56.08695652173913	23.05237706731104	34.758958036264566
12	KO	A	27	2.109042132461925	40.434782608695656	12.512285274168434	131.7190145002772			11	WT	E	7	0.1499900178733017	20.869565217391305	2.323672142017502	14.062021366884592
12	KO	A	28	1.6907596248289387	23.47826086956522	20.8206	145.78975139830337			11	WT	E	8	0.0308136	27.39130434782609	1.8486944146383648	4.327176544086841
12	KO	A	30	1.7996058642983377	40.434782608695656	18.78210165673761	124.41114151772696			11	WT	E	9	0.0275576	31.30434782608696	4.523809646769997	6.380952434396988
12	KO	A	31	1.6986990014628958	26.086956521739133	29.52131781753596	151.38450705291763			11	WT	E	10	0.0746731	19.565217391304348	3.4833921132682364	10.301372178237076
12	KO	A	32	1.6094706448982703	44.34782608695652	3.5371477276459293	91.00837842863888			11	WT	E	11	0.2842669409843076	15.652173913043478	27.43440531473224	49.68138330480849
12	KO	B	17	1.566865571403776	43.04347826086956	15.136264210476629	100.29200178676882			11	WT	F	1	1.7943894289649955	32.608695652173914	42.58140622022757	151.8051105920099
12	KO	B	18	1.5546737877125227	44.34782608695652	5.799787618499363	93.67265388051152			11	WT	F	2	1.655659588503494	35.21739130434783	25.06932592104286	122.24934524624793
12	KO	B	19	1.6079306261754742	46.95652173913044	6.680348077090437	87.07687938586415			11	WT	F	3	1.7984377258764264	36.52173913043478	36.96922662658754	134.71040738074117
12	KO	B	20	1.555612119938123	27.39130434782609	10.995339200251564	125.97536545654762			11	WT	F	4	1.0153772113969683	53.47826086956522	4.876395354832466	46.815888869055065
12	KO	B	21	1.683707821799735	30	4.969045456433867	118.43631170815516			11	WT	F	5	1.7790308067622018	41.73913043478261	17.45009975807117	106.40164009618128
12	KO	B	22	1.2458633477146126	45.65217391304348	12.83273516936272	80.54269971906993			11	WT	F	6	2.163873373524893	36.52173913043478	52.7793	165.67699740612173
12	KO	B	23	0.8662535453838962	19.565217391304348	7.864249836242685	85.0738049682856			11	WT	F	8	0.4909618405976909	66.52173913043478	8.018218355292612	21.89322689392301
12	KO	B	24	0.5584797601709539	16.956521739130434	26.08829707930009	78.29401379093274			11	WT	F	10	0.4964125834982987	56.08695652173913	15.271006386865096	33.61668882049787
12	KO	B	25	0.3155405251616374	18.26086956521739	11.961645138222565	42.14378232759658			11	WT	F	11	2.147169660646042	36.52173913043478	43.16407568723217	155.19031885137346
12	KO	B	26	0.8077347835893766	30	9.15451	70.61259382780588			11	WT	F	12	1.1772185989641704	45.65217391304348	7.007546236431379	68.42764705195331
12	KO	B	27	1.257012516366328	44.34782608695652	11.662637636563137	85.44380707545628			11	WT	F	13	0.6482449719077766	54.78260869565217	4.885135417483289	30.25124301387456
12	KO	B	28	1.4546766996891272	30	7.200146086519783	105.23270628296098			11	WT	F	14	1.8759	32.608695652173914	48.052927793559896	158.16023709733386
12	KO	B	29	1.5309511290057594	31.30434782608696	5.767099758972662	108.93989323544776			11	WT	F	15	1.6475549306214912	35.21739130434783	21.26679389925774	117.97110504443222
12	KO	B	30	1.4833221850876177	39.130434782608695	7.660760169997744	101.17455009943453			11	WT	F	16	1.8893764009070069	33.91304347826087	37.20988252092289	152.215
12	KO	B	31	1.4212026789120895	24.782608695652176	9.425919710362216	126.82961927266524			12	KO	A	1	0.9220206260534022	9.130434782608695	87.43463460202332	151.57519989269477
12	KO	B	32	1.4994263621639177	46.95652173913044	8.843218809934028	87.07415944457321			12	KO	A	3	0.5668695762938839	32.608695652173914	70.09163349258571	102.13208780484872
13	KO	A	17	1.3522867348598329	36.52173913043478	24.85712312837785	113.04973627141044			12	KO	A	4	1.5600689522011864	13.043478260869566	60.914774195933504	132.13531331816156
13	KO	A	18	0.8854545906276559	31.30434782608696	24.14389540673747	91.51544034579824			12	KO	A	5	1.7238268421159637	9.130434782608695	100.90112126927316	187.09246337507136
13	KO	A	19	2.0263681011222654	50.869565217391305	20.312172357027837	108.4151332753872			12	KO	A	6	0.1484248065087617	7.826086956521739	65.32410848156974	84.0385
13	KO	A	21	0.6738068652268348	26.086956521739133	41.79693752529183	94.52964871695715			12	KO	A	7	0.6041752907361502	18.26086956521739	33.25627529896696	72.65901165132456
13	KO	A	22	2.0882812690216834	57.391304347826086	11.30415768354618	97.55925357792007			12	KO	A	8	0.2495759796051755	46.95652173913044	30.019364809944605	43.04072026760594
13	KO	A	23	0.847067	40.434782608695656	36.03921419680682	93.1241452252425			12	KO	A	9	0.2468873889221648	52.173913043478265	23.58760654462153	34.32184084558521
13	KO	A	24	0.6190388922392012	33.91304347826087	21.909081782073248	69.00986706114288			12	KO	A	10	0.2337139669415585	26.086956521739133	37.96766109019574	57.78254089611048
13	KO	A	25	0.3729849963675128	30	9.435744396013735	40.24754844376479			12	KO	A	11	0.8609392298996839	52.173913043478265	87.99125100519082	116.06535632800656
13	KO	A	26	0.7558651675502183	39.130434782608695	24.11887447519067	76.7007991743363			12	KO	A	12	1.6325272315908148	10.434782608695652	70.41312752974498	141.39257238151953
13	KO	A	27	1.8429281409347256	52.173913043478265	29.624584925210097	109.75189540063292			12	KO	A	13	1.214901680878796	14.347826086956522	44.2075	102.31147700388811
13	KO	A	29	0.9356044050716168	36.52173913043478	20.490126965117472	85.57565079618647			12	KO	A	14	0.8020095846016871	16.956521739130434	120.15866861171226	174.20714061747816
13	KO	A	30	1.614777445823937	41.73913043478261	22.572122336097795	113.84215188266816			12	KO	A	15	1.8438150335269536	7.826086956521739	144.40518669190033	240.6042319193936
13	KO	A	31	0.7914206253988767	31.30434782608696	20.23232593370822	78.72863302840783			12	KO	A	16	1.4178810487203524	11.73913043478261	138.78146495317526	215.8402176010205
13	KO	A	32	1.182048406167381	33.91304347826087	30.72771751823313	112.95717186031182			12	KO	B	1	1.8102460830792235	22.17391304347826	85.51491544401384	215.38039531708856
13	KO	B	18	1.3098997579291418	36.52173913043478	9.192211961198309	97.46806521294484			12	KO	B	4	2.348922262703393	18.26086956521739	62.97925031235051	221.2761854075792
13	KO	B	19	1.7776949595713376	48.26086956521739	8.766455965549103	105.3803124639914			12	KO	B	5	2.4249064736331447	16.956521739130434	83.18034955455313	251.869
13	KO	B	20	0.6900757040151502	26.086956521739133	10.613193894169283	67.61944770411647			12	KO	B	6	0.7986278816418432	43.04347826086956	38.59818420573674	80.2657
13	KO	B	21	0.9146971452185654	27.39130434782609	16.13166630664788	89.70513233509772			12	KO	B	7	1.697801943724473	27.39130434782609	34.72723900964438	145.45345273080565
13	KO	B	22	3.375107862580316	63.91304347826087	24.189622471782798	119.57310554470482			12	KO	B	9	0.4225276590134151	61.30434782608696	11.5015	27.11666945019707
13	KO	B	23	1.0360389913250294	33.91304347826087	7.761417460574083	75.32917776438035			12	KO	B	10	1.2986481805523904	31.30434782608696	80.78832534610616	159.83647546668644
13	KO	B	24	0.5873435858793141	19.565217391304348	15.548091897717356	57.683610015146414			12	KO	B	11	1.4468789369438797	48.26086956521739	54.04800961601708	120.10117847649856
13	KO	B	25	0.5187371336116349	20.869565217391305	18.375394608769305	62.35528202366878			12	KO	B	13	2.3065772157008886	22.17391304347826	61.78024893775604	212.209
13	KO	B	26	0.906633	35.21739130434783	19.3564	76.51365442061567			12	KO	B	15	2.321125564811579	15.652173913043478	124.56394153617016	280.988
13	KO	B	27	3.2116824440603486	63.91304347826087	15.711878574369734	113.4587355675108			12	KO	B	16	2.234492973637395	22.17391304347826	99.58825537736124	245.31605800588704
13	KO	B	28	0.8869801486238158	22.17391304347826	20.334400906573425	95.5348917681578			12	KO	C	1	0.4573119294251518	16.956521739130434	115.48608674618062	156.24649784711806
13	KO	B	29	0.8987738498059115	24.782608695652176	7.63912	77.977938726536			12	KO	C	2	1.1773678960652771	39.130434782608695	78.54668026324198	147.6530567714213
13	KO	B	31	1.289296204682781	32.608695652173914	12.368994935789615	99.25634786006398			12	KO	C	3	0.1574400954144529	5.217391304347826	80.62170771301267	97.3925
13	KO	B	32	1.5782285354398444	39.130434782608695	5.181645917388011	108.10959388085612			12	KO	C	4	0.7131385002928887	10.434782608695652	84.60165891720428	155.91550894649313
14	WT	A	17	1.7742717685016058	32.608695652173914	22.631619448686823	134.48788311509242			12	KO	C	5	0.921671	7.826086956521739	106.14055187658052	196.30399816195592
14	WT	A	19	2.431187345987365	37.82608695652174	17.153390171965857	149.28313723649657			12	KO	C	7	0.5653186456841581	18.26086956521739	59.94657819377423	109.10472129674449
14	WT	A	22	2.552268217605936	57.391304347826086	10.489635129727064	104.8125909977725			12	KO	C	8	0.1053422759489674	31.30434782608696	29.782646406903805	37.1108
14	WT	A	26	1.1985301235343262	32.608695652173914	35.46977659967071	118.84578519336296			12	KO	C	9	0.2387510119698355	41.73913043478261	40.07441188957685	45.26465128022546
14	WT	A	27	2.161289582603554	37.82608695652174	18.24586087923848	135.70725123812727			12	KO	C	10	0.4597993332779506	16.956521739130434	73.99860495944112	107.98377307128966
14	WT	A	29	1.4213712794266784	28.695652173913043	38.53375486234421	137.41175690941748			12	KO	C	12	0.8061156364587235	7.826086956521739	87.38310762939848	169.7470965719202
14	WT	A	30	2.189378510092331	35.21739130434783	25.259835904203975	153.7668354096234			12	KO	C	13	0.5406332828373472	13.043478260869566	49.27214500927707	103.3354732930118
14	WT	A	32	1.565554926416535	36.52173913043478	13.75085394663386	112.44888191637192			12	KO	C	14	0.6032342268503292	49.56521739130435	64.46086213299812	85.44292219735738
14	WT	B	17	1.777935970297463	40.434782608695656	14.80161345032965	126.8888811429958			12	KO	C	15	0.8571209324111058	14.347826086956522	92.8102	176.65901898139353
14	WT	B	18	1.4631811606725913	45.65217391304348	22.036865952719445	107.91923842698026			12	KO	C	16	0.8336988474455137	23.47826086956522	123.86631118958722	185.48753034860343
14	WT	B	19	2.5174820960886826	54.78260869565217	4.832976057504203	108.8159322002976			12	KO	D	1	1.0389624643572772	40.434782608695656	53.1236	111.84757831561576
14	WT	B	20	1.32815	37.82608695652174	9.722839254553689	96.34127364327			12	KO	D	3	0.6417250965530318	44.34782608695652	79.5986	117.26507332828822
14	WT	B	21	1.5792647837895637	37.82608695652174	7.802300868220886	117.66419887097312			12	KO	D	4	1.946571808895906	32.608695652173914	89.95529375203452	195.7472398876816
14	WT	B	22	2.42411	48.26086956521739	12.1442	138.6195544015067			12	KO	D	6	0.5782760879830614	52.173913043478265	50.27801905937734	79.19182345853042
14	WT	B	23	0.9466425227636373	24.782608695652176	9.207083938584008	85.3500694652244			12	KO	D	7	1.6908630168753036	28.695652173913043	66.96992486047412	158.86465403847978
14	WT	B	24	0.990374	24.782608695652176	12.305980435542857	89.81353578906747			12	KO	D	8	1.1764873945059526	30	66.64078913328086	138.25306532059972
14	WT	B	25	0.8429809945244423	20.869565217391305	9.576853002361563	70.0515765225933			12	KO	D	10	1.5444852741261177	33.91304347826087	75.127	159.06646034623282
14	WT	B	27	2.200484198195649	48.26086956521739	9.564669846696056	129.1562023573292			12	KO	D	12	2.138713432319486	30	94.13402162386544	201.06969323983972
14	WT	B	28	1.3432039014142814	32.608695652173914	9.865127456751411	106.22540734081942			12	KO	D	13	1.6832460395149664	30	71.07518600357369	169.87441006206086
14	WT	B	29	1.150607086631784	32.608695652173914	13.186432575358165	95.72998444242094			12	KO	D	15	1.680198324584191	36.52173913043478	73.36952326271978	164.68464959881712
14	WT	B	30	1.783752871099772	52.173913043478265	10.23237533855194	99.42001889354054			12	KO	E	3	2.51709	54.78260869565217	124.68821290092222	201.2952595752093
14	WT	B	31	1.6594613966208984	37.82608695652174	10.198255581836737	118.42399883972142			12	KO	E	4	1.8951848154456967	23.47826086956522	59.54013387009751	199.6190115334751
14	WT	B	32	1.8265202203359776	39.130434782608695	6.495693585285605	121.6458813890755			12	KO	E	6	1.492317725151424	50.869565217391305	53.98857043358736	115.6277808202766
15	WT	A	17	1.246555629203073	46.95652173913044	16.016270087157036	83.7638586308023			12	KO	E	7	1.5792167006069022	28.695652173913043	51.61269527917007	164.90432814879568
15	WT	A	18	0.8347468658006041	36.52173913043478	14.864106016819704	72.93345320294868			12	KO	E	8	1.1645366944620157	39.130434782608695	69.04425609394538	132.33429383644622
15	WT	A	19	1.9956205869234775	54.78260869565217	29.096067518829425	107.18556874626988			12	KO	E	10	2.09319	36.52173913043478	75.4397	198.3008178948692
15	WT	A	20	1.3348081612378262	30	32.61236514579768	125.46858505799428			12	KO	E	11	2.6999832513459747	56.08695652173913	78.75257047736156	143.31738735737397
15	WT	A	21	1.1609141648329309	39.130434782608695	21.43074190210632	94.61880881548674			12	KO	E	13	2.0832014897437148	31.30434782608696	68.41798443585296	199.75
15	WT	A	22	2.272328444380584	62.60869565217392	12.888908217717075	86.98657488230134			13	KO	A	1	1.3546477489091089	10.434782608695652	129.10703284036097	199.7843066964884
15	WT	A	23	0.974753	32.608695652173914	14.528241862175124	82.33713572527452			13	KO	A	2	1.7435708312003744	15.652173913043478	192.8269503299542	272.4247491456235
15	WT	A	24	0.9083461530918586	24.782608695652176	19.75012660805077	86.88875531484032			13	KO	A	4	2.4645319648881374	14.347826086956522	84.28122544731178	202.1501455071792
15	WT	A	25	0.783583	24.782608695652176	9.094527333401246	68.71497435842794			13	KO	A	5	1.8816651261274648	13.043478260869566	124.28530148892182	210.1874050730017
15	WT	A	27	2.8654920077061026	61.30434782608696	17.82638651517912	105.03701283666916			13	KO	A	6	0.5555932513311357	27.39130434782609	92.1892	119.96888324999269
15	WT	A	28	1.368382022136226	36.52173913043478	14.362194242424293	97.65501298115107			13	KO	A	7	1.4152610078411971	16.956521739130434	87.66347350538031	155.35
15	WT	A	29	1.3172108720166025	36.52173913043478	14.260387777279266	97.30194275223896			13	KO	A	8	0.2532721365392404	46.95652173913044	36.69151139927779	46.6022
15	WT	A	30	1.5440103019591218	49.56521739130435	17.433331936312772	91.2773028995751			13	KO	A	9	0.2322832105513223	57.391304347826086	28.835095468139865	36.91451148731629
15	WT	A	31	1.102275954280892	37.82608695652174	16.646513027694958	90.93032733792896			13	KO	A	10	0.209894	20.869565217391305	43.83603316054196	58.893681105443626
15	WT	A	32	0.9669377260172048	41.73913043478261	12.736992208988896	71.59407118394917			13	KO	A	12	2.103622119437192	11.73913043478261	94.01368029585444	194.62169470372012
15	WT	B	17	1.9367540490865496	43.04347826086956	9.305602067314483	110.35363941096054			13	KO	A	13	2.428798598263448	14.347826086956522	81.48378907362192	197.64372203404767
15	WT	B	18	1.259753127210508	36.52173913043478	13.716839331507035	93.13605822086514			13	KO	A	15	0.5655068836623106	11.73913043478261	135.63	208.1621357242232
15	WT	B	19	2.483201103313265	52.173913043478265	10.235395524434486	118.20066088588077			13	KO	A	16	1.7916730590082266	15.652173913043478	175.31935131339972	261.0080628311845
15	WT	B	20	0.4608941243428796	27.39130434782609	10.94092349231824	48.0128421894629			13	KO	B	1	2.192862141094946	30	64.38075162629096	188.32513351426616
15	WT	B	21	1.048726495259661	36.52173913043478	16.897853966375624	78.45353955770355			13	KO	B	2	2.542188788456563	22.17391304347826	112.61841265434477	261.83384154201264
15	WT	B	22	2.3483330123660817	56.08695652173913	15.861456996148702	117.96289231641312			13	KO	B	4	2.8505711401260743	27.39130434782609	105.4026905114134	266.52192886636544
15	WT	B	23	0.6379126992759168	27.39130434782609	14.888004445072225	62.03807352198781			13	KO	B	6	0.8163834675119469	36.52173913043478	114.22441607644431	163.9173227945628
15	WT	B	24	0.3635839872898638	22.17391304347826	20.363841881659745	44.86624102510709			13	KO	B	7	2.625941762234194	26.086956521739133	75.1129	240.6614265328559
15	WT	B	25	0.2232688808277492	23.47826086956522	30.326326489640813	49.74101177901032			13	KO	B	9	0.7948194482044969	48.26086956521739	66.4101	92.32813578588744
15	WT	B	27	2.429275123557581	53.47826086956522	13.77153811510306	124.67322853838397			13	KO	B	11	1.2003783819946512	28.695652173913043	107.6834962650749	191.18807936035492
15	WT	B	28	0.7748097205325574	40.434782608695656	28.321926670983203	75.48425748600842			13	KO	B	13	2.697320268220272	26.086956521739133	83.35177236645858	241.67274463156147
15	WT	B	29	0.5559204377350239	23.47826086956522	10.55511186953437	56.47897411721025			13	KO	B	14	2.1510656609552665	31.30434782608696	102.21513873713891	219.1208811803599
15	WT	B	30	2.52292	53.47826086956522	26.952429825147224	125.67532958497182			13	KO	B	15	3.0517069629947007	23.47826086956522	117.75840099445536	283.6120402876456
15	WT	B	31	1.1549772285413646	30	19.385950117841418	97.2213720412812			13	KO	B	16	2.612957720142081	23.47826086956522	84.93134417921955	226.93991592607176
15	WT	B	32	1.8068378946390655	40.434782608695656	7.431420711145432	105.62913237631204			13	KO	C	1	0.7099588818547667	16.956521739130434	175.27395412198462	237.00950906587735
16	KO	A	17	3.176424943135198	53.47826086956522	17.887476788580916	128.37182263676166			13	KO	C	2	0.9038868431066802	23.47826086956522	156.1097782653986	222.9188057993706
16	KO	A	18	2.826192059905108	50.869565217391305	12.99767478218557	129.73169464783135			13	KO	C	3	1.0122115825474924	45.65217391304348	158.4199717235588	209.0305508509334
16	KO	A	19	2.543270131122072	60	17.145426944029314	111.13584483332328			13	KO	C	4	1.0863849850080447	23.47826086956522	84.85453017523774	162.7908443171192
16	KO	A	20	1.281465662821669	52.173913043478265	15.03744910605036	81.89652716631133			13	KO	C	5	0.8779726826193796	27.39130434782609	124.81078972221958	195.43033158508277
16	KO	A	21	1.263454654323569	50.869565217391305	21.572382511045525	90.23839633297862			13	KO	C	6	0.5861004475540179	45.65217391304348	122.81172752987769	158.4874069462092
16	KO	A	22	1.5745243405567968	57.391304347826086	14.826152182044266	83.28373220625284			13	KO	C	8	0.3497949256678702	26.086956521739133	70.43479041095804	93.2475
16	KO	A	23	1.356092492821936	48.26086956521739	12.214378576169826	82.96703037557516			13	KO	C	9	0.1120228538747597	24.782608695652176	30.073980350143163	41.03273779441314
16	KO	A	24	0.8024307526566156	53.47826086956522	4.700443912528373	43.07756686567086			13	KO	C	11	0.8281911346847965	49.56521739130435	179.89781232322184	224.90820007783032
16	KO	A	25	0.5327470629945543	56.08695652173913	4.91805	28.08096738236343			13	KO	C	12	0.9089818436841794	27.39130434782609	124.41525203688478	201.48110400141303
16	KO	A	26	1.0765032157215548	50.869565217391305	9.453430088854718	63.27859087493247			13	KO	C	14	0.7404730840453491	23.47826086956522	162.5237895670208	218.8641329182974
16	KO	A	27	2.0675272063704444	57.391304347826086	28.87347457861513	114.27133745043784			13	KO	C	15	0.8530581764246087	19.565217391304348	179.24232906161805	249.712
16	KO	A	28	1.370942540111923	46.95652173913044	21.74297578888366	99.2310324039054			13	KO	C	16	0.7978651319634333	18.26086956521739	195.27549177201325	261.18608962986207
16	KO	A	29	1.4286652958451909	54.78260869565217	10.730650785065452	75.95232733451982			13	KO	D	6	0.8486094109747342	16.956521739130434	66.11512382195495	138.0624434480737
16	KO	A	30	2.922352888628568	56.08695652173913	19.549204917714054	127.54920297572632			13	KO	D	7	0.711401	27.39130434782609	33.25212779828628	82.74088777924183
16	KO	A	31	2.354887672070155	49.56521739130435	18.58009640263858	131.20515897990686			13	KO	D	8	0.1933811699840937	26.086956521739133	17.4378	35.514730886187046
16	KO	A	32	2.7998792989495387	45.65217391304348	18.114520902339564	145.93509759351414			13	KO	D	10	0.3048796778466638	49.56521739130435	32.17858327580535	48.74813098486317
16	KO	B	17	1.5366383921438609	33.91304347826087	21.107365873095983	121.32291318682604			13	KO	D	11	1.1162964069400048	24.782608695652176	71.94149086099743	154.45035572178045
16	KO	B	18	1.5614633234158783	37.82608695652174	14.610756447510116	109.65635004673749			13	KO	D	13	1.472895490379487	27.39130434782609	51.951168082386246	131.99983603779316
16	KO	B	19	1.828625395527452	44.34782608695652	16.230738403749875	115.61255337806789			13	KO	D	14	1.3594454971731682	19.565217391304348	67.92013718843374	165.4455750291175
16	KO	B	20	1.2952227963047316	35.21739130434783	20.05075018307154	104.5218021159888			13	KO	E	1	2.3499992215934444	28.695652173913043	99.80436815472731	258.1738809142855
16	KO	B	22	2.1867883691810923	45.65217391304348	13.135111148147052	122.47452960720167			13	KO	E	2	2.246695374676714	26.086956521739133	114.13133243153128	250.8867030640269
16	KO	B	23	0.7573627363495765	35.21739130434783	21.8642	74.55027683194811			13	KO	E	3	1.775945842692005	30	86.2345	190.4747985306677
16	KO	B	24	0.5167113755139379	26.086956521739133	21.44419667766245	66.37562063539617			13	KO	E	4	2.152561489540241	39.130434782608695	37.47372860451093	163.81972907752504
16	KO	B	25	0.4384225300126827	24.782608695652176	28.517300578671293	67.59409129719302			13	KO	E	5	2.0418068605240296	31.30434782608696	56.91108108123342	190.07239807193105
16	KO	B	27	2.0292327873871567	44.34782608695652	10.79614779445888	116.6691627885714			13	KO	E	7	2.230514810564971	35.21739130434783	36.3139	167.235
16	KO	B	28	1.270568612912813	43.04347826086956	9.39344	86.73239793889859			13	KO	E	9	0.3885734905944134	35.21739130434783	49.03654706766536	80.29137131112904
16	KO	B	29	1.1829384039317188	33.91304347826087	17.553775631779793	102.41674808775092			13	KO	E	10	1.8601372359671384	33.91304347826087	64.27271217377945	181.5422335717077
16	KO	B	30	1.623223931240349	33.91304347826087	20.68900073406825	130.0801787089613			13	KO	E	11	1.5301392261922278	27.39130434782609	111.30438721131152	207.76968625386505
16	KO	B	31	1.672629957152332	41.73913043478261	14.427217131969716	108.96717123188414			13	KO	E	12	2.4153081909626413	32.608695652173914	66.203	207.971
16	KO	B	32	1.48942	33.91304347826087	13.36023200832838	113.73449939995108			13	KO	E	13	2.309569180123918	35.21739130434783	49.8623	175.38234747814323
										13	KO	E	14	1.9112770922495308	32.608695652173914	80.55447941861077	196.8930850337996
										14	WT	A	2	1.4654502293377785	40.434782608695656	43.31242501022221	122.95645921336234
										14	WT	A	4	1.6561256808492788	63.91304347826087	28.290462837054204	71.49374146790495
										14	WT	A	5	1.7869	56.08695652173913	44.40834087265261	110.44604057483052
										14	WT	A	8	0.788137	61.30434782608696	9.95107	35.65118188185858
										14	WT	A	9	1.025968730929853	67.82608695652173	8.509611606444466	30.81327967013694
										14	WT	A	10	0.6451616996179926	57.391304347826086	14.5632	44.016238833979415
										14	WT	A	15	1.479806420714204	40.434782608695656	51.58538401267055	132.00964600800768
										14	WT	A	16	1.7685978439539538	40.434782608695656	57.20490616803556	157.16913213065033
										14	WT	B	3	0.4239531569556687	23.47826086956522	23.35973243953006	62.06849894417808
										14	WT	B	6	0.3356457292541581	30	9.929171772875325	37.65642766778404
										14	WT	B	7	0.0955274	20.869565217391305	26.51587644801528	35.65328178903025
										14	WT	B	8	0.2422394598500918	50.869565217391305	16.117551309576005	29.809346866320325
										14	WT	B	9	0.5167701389625692	61.30434782608696	21.732092288048257	39.70670581718109
										14	WT	B	11	0.4264489294723768	24.782608695652176	31.035776933949816	69.0454
										14	WT	B	13	0.4004857789636841	57.391304347826086	14.02184444686428	27.08116332611485
										14	WT	B	14	0.5195493557131798	20.869565217391305	49.0069	95.31460233090444
										14	WT	B	15	0.3163314028968655	14.347826086956522	41.62004553004434	67.7518
										14	WT	B	16	0.6189340424794539	11.73913043478261	95.4551	145.2389312279446
										14	WT	C	2	2.1963674793707795	46.95652173913044	48.2298	172.372
										14	WT	C	4	1.9351034330016803	54.78260869565217	24.030455205531556	116.57888026213368
										14	WT	C	8	1.5013714218772052	70.43478260869566	11.50587330102488	34.35282972089537
										14	WT	C	9	1.0372201536698242	70.43478260869566	8.283152758133616	28.576590547325832
										14	WT	C	10	0.7365323418475891	52.173913043478265	21.064800259531307	51.486788292366505
										14	WT	C	12	2.4946185970104624	53.47826086956522	36.413396317729166	161.1443261682523
										14	WT	C	13	1.939530040886207	53.47826086956522	24.746232048624734	121.72273409293508
										14	WT	D	1	1.8559643174449016	43.04347826086956	46.60054796565526	147.4681739137478
										14	WT	D	2	2.061630582131341	43.04347826086956	48.993566843926274	161.03870717715134
										14	WT	D	3	1.5192850745688191	40.434782608695656	43.04106979189192	128.91370444143385
										14	WT	D	5	1.7110506225195088	44.34782608695652	39.47351397016909	136.18507089518477
										14	WT	D	6	1.448691434574808	41.73913043478261	35.5736	123.75484859871165
										14	WT	D	7	0.7728640124656506	62.60869565217392	14.907004000768987	40.109091363779335
										14	WT	D	10	0.6704352842266575	61.30434782608696	14.752951816091512	42.44484399067083
										14	WT	D	11	2.106986329861216	37.82608695652174	94.84677444370936	209.3569010666015
										14	WT	D	13	0.7144068711790672	60	15.856123185731835	43.811174666651866
										14	WT	D	15	1.6308834885682422	44.34782608695652	34.328453822460446	126.50882491544805
										14	WT	D	16	1.785330223786434	43.04347826086956	39.35987290239929	140.26984207293685
										14	WT	E	3	1.7818481854569186	39.130434782608695	116.17941901886677	205.27182829171272
										14	WT	E	7	1.3058307041114214	63.91304347826087	22.363897613888284	53.59028401655272
										14	WT	E	9	0.982247	70.43478260869566	10.67401641729751	34.162523727637144
										14	WT	E	10	1.0101286836074006	70.43478260869566	11.2918	35.44708213143327
										15	WT	A	1	1.0519213479549547	15.652173913043478	82.76268147724738	155.93981872628774
										15	WT	A	2	0.5601208384485621	16.956521739130434	54.54754037288826	102.03604624135328
										15	WT	A	4	0.5006521031104096	53.47826086956522	30.43014864749941	46.75576070544755
										15	WT	A	5	0.3223279678074179	16.956521739130434	26.557170217852583	55.987115104616834
										15	WT	A	6	0.2202943550753591	15.652173913043478	29.91536347195941	48.59249357617463
										15	WT	A	7	0.0892982	13.043478260869566	11.493394861600942	21.976231349225877
										15	WT	A	10	0.2901251426041486	63.91304347826087	9.158896762682518	18.61949923890476
										15	WT	A	11	0.5564638593563407	16.956521739130434	47.02274581744619	94.20120345852725
										15	WT	A	12	0.2666995998451272	18.26086956521739	23.646417522812403	46.8377
										15	WT	A	13	0.1766006991966745	50.869565217391305	18.463834554323185	28.06169864109897
										15	WT	A	14	0.5955983235204748	18.26086956521739	34.55861019238611	79.87587393850919
										15	WT	A	15	0.3417231235097833	19.565217391304348	21.0909	50.063122084815184
										15	WT	A	16	0.7248164825475584	15.652173913043478	54.78250683450104	109.93158702833702
										15	WT	B	2	3.361990163119836	60	47.27163705588552	156.90175107066278
										15	WT	B	4	1.1624193585581672	60	14.160659293394565	57.119635587935534
										15	WT	B	5	2.489951465375045	61.30434782608696	29.40264467705042	110.59671420014972
										15	WT	B	7	1.0890983255648108	62.60869565217392	9.751833613524049	40.53069933600781
										15	WT	B	8	0.5054578113700172	60	21.013951548565643	40.79273547174023
										15	WT	B	10	0.9280477167422158	60	26.79781548917213	57.06024103511393
										15	WT	B	12	1.2776152541745254	61.30434782608696	12.48450759797609	54.14587458192801
										15	WT	B	13	0.8908702313123087	61.30434782608696	8.404626286067014	39.39141694040819
										15	WT	C	2	0.2170581254065427	15.652173913043478	19.51561054486519	41.22142308551946
										15	WT	C	4	0.1526847348984771	14.347826086956522	8.642633990248976	21.255720786210134
										15	WT	C	5	0.4622547475076743	13.043478260869566	14.091798413382367	36.199634163749394
										15	WT	C	7	0.1357951549703368	15.652173913043478	8.155204820804546	19.963479166051226
										15	WT	C	8	0.1118129430506465	23.47826086956522	25.62446837437435	35.83347621812904
										15	WT	C	9	0.4353111168885877	67.82608695652173	21.483	29.999950990625912
										15	WT	C	10	0.7812732391058704	9.130434782608695	9.543737164489466	19.73425767456603
										15	WT	C	11	0.0549444	19.565217391304348	11.793650793650786	16.571428563892642
										15	WT	C	13	0.4144270608758784	15.652173913043478	10.996933476334856	26.312716160878196
										15	WT	D	1	1.1535331340167752	22.17391304347826	71.6646	171.97186545253936
										15	WT	D	2	1.3093619911563332	50.869565217391305	43.30850458615596	97.39084769913497
										15	WT	D	3	1.3362205466588029	22.17391304347826	58.5839	168.9672953909817
										15	WT	D	4	0.8842574471860883	61.30434782608696	18.10587351419029	46.9404
										15	WT	D	5	0.5065600425959146	45.65217391304348	11.434489672462316	38.96492677006637
										15	WT	D	6	1.2727010242264296	23.47826086956522	44.27235552414685	152.17526844769196
										15	WT	D	7	0.5019998255637151	61.30434782608696	9.177737888333304	28.82120932343519
										15	WT	D	9	0.5750115337038428	66.52173913043478	9.029782020766426	27.78015811980477
										15	WT	D	10	0.747316	70.43478260869566	13.684003471437457	33.17920805176422
										15	WT	D	11	1.1486398560105977	22.17391304347826	45.29211146430657	140.1797517434429
										15	WT	D	12	0.4877175561846354	22.17391304347826	25.484137644068728	71.0751
										15	WT	D	13	0.8846859957109348	69.1304	10.07839501657588	27.38746884570286
										15	WT	D	14	1.3787563842183066	20.869565217391305	74.55975695632512	191.4543199661381
										15	WT	D	15	1.082390319650497	48.26086956521739	32.486264011541735	84.25275756004378
										15	WT	D	16	0.8371998396941341	26.086956521739133	53.77798947608692	128.39797518795538
										15	WT	E	1	3.43721	45.65217391304348	62.11531487144884	211.55929570573196
										15	WT	E	2	3.515318364170995	52.173913043478265	52.3758	182.28978370220813
										15	WT	E	3	2.7153929667651413	33.91304347826087	85.79012389522147	239.26885679933812
										15	WT	E	4	1.4869452003471832	56.08695652173913	12.63013026907574	70.8149
										15	WT	E	5	2.8049049754932325	56.08695652173913	31.95487737209085	129.5167895631598
										15	WT	E	6	1.9743519798853004	45.65217391304348	16.793452630176326	124.09519066742094
										15	WT	E	7	1.295668863929239	50.869565217391305	16.825097404750323	70.34185482791456
										15	WT	E	8	0.7572870985066924	41.73913043478261	15.60300418427468	55.1136
										15	WT	E	9	0.9924115924834156	56.08695652173913	8.355180678677481	40.71642825965842
										15	WT	E	10	0.947681	52.173913043478265	13.11515333555988	46.07796320640759
										15	WT	E	11	2.632670352431417	33.91304347826087	74.81379122450006	223.6168981010584
										15	WT	E	12	2.06893	57.391304347826086	18.27594489009211	94.7362
										15	WT	E	13	1.43424	58.69565217391305	9.04249	52.69313086423133
										15	WT	E	14	2.836375222216586	37.82608695652174	74.19903963577632	228.35
										15	WT	E	15	2.7118641172677656	56.08695652173913	31.95524514636965	132.17631034974357
										15	WT	E	16	3.394920888182348	46.95652173913044	64.67877713933414	212.28403314726225
										16	KO	A	2	2.4711208016124773	43.04347826086956	74.2481	213.92009873533104
										16	KO	A	3	2.1397381681889907	46.95652173913044	64.77963211510249	181.0697499514606
										16	KO	A	7	0.1562132820115297	27.39130434782609	37.236130126414594	43.34882377034402
										16	KO	A	8	0.0616578	30	42.09523809523808	45.71428571428572
										16	KO	A	10	0.0782132	45.65217391304348	28.822238827497703	33.753068875849294
										16	KO	A	12	2.2622315903953543	54.78260869565217	83.68197140755647	177.12197188040804
										16	KO	A	13	0.4256867013299904	43.04347826086956	53.22644915907736	83.7648
										16	KO	A	14	2.303048511936623	35.21739130434783	136.49560595044153	276.68116754658377
										16	KO	B	1	1.08362	23.47826086956522	100.94343758463722	157.48
										16	KO	B	3	0.6810444815036039	22.17391304347826	61.25355078519099	116.0332156017852
										16	KO	B	4	1.029171424288864	26.086956521739133	86.61599766197618	160.44786070878598
										16	KO	B	5	1.1161737234554006	20.869565217391305	116.14705653130912	179.2351365527013
										16	KO	B	6	0.35379	32.608695652173914	84.70225639806006	104.69906033812256
										16	KO	B	7	1.1679085858168956	28.695652173913043	88.28225058544393	164.4502018343719
										16	KO	B	8	0.1370727715957928	40.434782608695656	69.82728366267689	79.66076510324464
										16	KO	B	10	0.5666239464813544	28.695652173913043	60.56359960994643	102.44450000204654
										16	KO	B	11	0.4332307159949756	16.956521739130434	58.84762613776058	99.34528002424744
										16	KO	B	12	1.0653617229761183	27.39130434782609	94.33641455001666	154.55251193562336
										16	KO	B	13	1.2845809268628043	28.695652173913043	67.16090532202747	145.3527878267199
										16	KO	B	14	0.7983925883213691	26.086956521739133	82.26030281045418	134.329

## Sheet: Figure3
Figure 3B							Figure 3F
rat_id	genotype	penetration	channel	threshold	CF		rat_id	genotype	penetration	channel	threshold	frequency
7	WT	A	17	30	6000		7	WT	A	1	30	6000
7	WT	A	18	30	8000		7	WT	A	2	30	6000
7	WT	A	19	50	6000		7	WT	A	3	30	8000
7	WT	A	20	30	12000		7	WT	A	4	30	16000
7	WT	A	21	30	12000		7	WT	A	5	30	16000
7	WT	A	22	50	6000		7	WT	A	6	40	12000
7	WT	A	23	30	6000		7	WT	A	7	30	16000
7	WT	A	24	50	4000		7	WT	A	8	40	12000
7	WT	A	25	30	4000		7	WT	A	9	40	12000
7	WT	A	26	40	6000		7	WT	A	10	30	16000
7	WT	A	27	50	8000		7	WT	A	11	30	8000
7	WT	A	28	40	6000		7	WT	A	12	30	16000
7	WT	A	29	30	6000		7	WT	A	13	30	16000
7	WT	A	31	40	16000		7	WT	A	14	30	6000
7	WT	A	32	40	16000		7	WT	A	15	30	8000
7	WT	B	17	40	16000		7	WT	A	16	30	8000
7	WT	B	18	40	16000		7	WT	B	2	30	8000
7	WT	B	19	40	16000		7	WT	B	3	30	6000
7	WT	B	20	20	6000		7	WT	B	5	40	6000
7	WT	B	21	30	20000		7	WT	B	6	40	6000
7	WT	B	22	50	6000		7	WT	B	7	40	8000
7	WT	B	23	20	6000		7	WT	B	8	50	8000
7	WT	B	25	20	4000		7	WT	B	11	30	8000
7	WT	B	26	20	6000		7	WT	B	12	40	8000
7	WT	B	28	30	16000		7	WT	B	13	40	20000
7	WT	B	29	20	8000		7	WT	B	14	40	8000
7	WT	B	30	50	30000		7	WT	B	15	40	6000
7	WT	B	31	30	6000		7	WT	B	16	40	6000
7	WT	B	32	30	6000		8	KO	A	1	30	16000
8	KO	A	17	30	20000		8	KO	A	2	30	16000
8	KO	A	18	30	12000		8	KO	A	3	40	20000
8	KO	A	20	40	16000		8	KO	A	4	30	16000
8	KO	A	21	30	16000		8	KO	A	5	30	8000
8	KO	A	23	40	4000		8	KO	A	6	40	16000
8	KO	A	25	40	8000		8	KO	A	7	40	20000
8	KO	A	26	40	16000		8	KO	A	10	40	20000
8	KO	A	27	50	8000		8	KO	A	11	40	20000
8	KO	A	28	30	6000		8	KO	A	12	30	16000
8	KO	A	29	40	6000		8	KO	A	13	30	16000
8	KO	A	30	40	8000		8	KO	A	14	30	16000
8	KO	A	31	40	20000		8	KO	A	15	30	16000
8	KO	A	32	40	16000		8	KO	A	16	30	20000
8	KO	B	17	30	16000		8	KO	B	1	30	4000
8	KO	B	18	40	8000		8	KO	B	2	30	4000
8	KO	B	19	40	6000		8	KO	B	3	30	6000
8	KO	B	22	50	8000		8	KO	B	4	30	8000
8	KO	B	27	50	12000		8	KO	B	5	30	8000
8	KO	B	28	40	12000		8	KO	B	6	40	3000
8	KO	B	30	40	12000		8	KO	B	7	40	6000
8	KO	B	32	30	8000		8	KO	B	10	40	6000
8	KO	C	17	30	16000		8	KO	B	11	30	6000
8	KO	C	18	30	20000		8	KO	B	12	30	8000
8	KO	C	19	30	12000		8	KO	B	13	40	6000
8	KO	C	20	30	16000		8	KO	B	14	30	4000
8	KO	C	21	30	16000		8	KO	B	15	30	4000
8	KO	C	23	30	4000		8	KO	B	16	30	8000
8	KO	C	24	30	6000		8	KO	C	1	30	16000
8	KO	C	25	30	3000		8	KO	C	2	30	16000
8	KO	C	26	30	6000		8	KO	C	3	30	16000
8	KO	C	27	40	20000		8	KO	C	4	40	20000
8	KO	C	28	30	6000		8	KO	C	5	30	16000
8	KO	C	29	30	4000		8	KO	C	6	40	20000
8	KO	C	30	30	20000		8	KO	C	7	50	12000
8	KO	C	31	40	20000		8	KO	C	11	40	20000
8	KO	C	32	30	16000		8	KO	C	12	30	16000
9	WT	A	17	20	30000		8	KO	C	13	40	20000
9	WT	A	18	20	24000		8	KO	C	14	30	16000
9	WT	A	19	30	30000		8	KO	C	15	30	16000
9	WT	A	20	20	12000		8	KO	C	16	20	16000
9	WT	A	21	20	16000		9	WT	A	1	20	8000
9	WT	A	22	30	30000		9	WT	A	2	20	8000
9	WT	A	23	10	8000		9	WT	A	3	20	4000
9	WT	A	24	10	6000		9	WT	A	4	10	6000
9	WT	A	25	10	4000		9	WT	A	5	20	8000
9	WT	A	26	10	8000		9	WT	A	6	30	4000
9	WT	A	28	20	24000		9	WT	A	7	20	8000
9	WT	A	29	20	12000		9	WT	A	10	30	6000
9	WT	A	30	30	30000		9	WT	A	11	30	4000
9	WT	A	31	20	24000		9	WT	A	12	20	8000
9	WT	A	32	20	30000		9	WT	A	13	20	8000
9	WT	B	17	30	35000		9	WT	A	14	20	8000
9	WT	B	18	30	30000		9	WT	A	15	10	6000
9	WT	B	19	30	45000		9	WT	A	16	20	8000
9	WT	B	20	20	24000		9	WT	B	1	20	2000
9	WT	B	21	20	24000		9	WT	B	2	20	2000
9	WT	B	22	40	50000		9	WT	B	3	30	2000
9	WT	B	23	20	30000		9	WT	B	4	20	2000
9	WT	B	24	20	24000		9	WT	B	5	20	2000
9	WT	B	25	20	24000		9	WT	B	6	20	1500
9	WT	B	26	20	30000		9	WT	B	11	30	2000
9	WT	B	27	30	45000		9	WT	B	12	20	3000
9	WT	B	28	20	20000		9	WT	B	13	30	2000
9	WT	B	29	20	24000		9	WT	B	14	20	2000
9	WT	B	30	30	35000		9	WT	B	15	20	6000
9	WT	B	31	20	30000		9	WT	B	16	20	2000
9	WT	B	32	20	30000		10	KO	A	1	20	1500
10	KO	A	17	30	16000		10	KO	A	2	20	2000
10	KO	A	18	20	16000		10	KO	A	3	30	3000
10	KO	A	19	30	16000		10	KO	A	4	20	3000
10	KO	A	20	20	16000		10	KO	A	5	10	2000
10	KO	A	21	20	16000		10	KO	A	7	20	3000
10	KO	A	22	30	16000		10	KO	A	8	20	4000
10	KO	A	23	20	16000		10	KO	A	9	20	4000
10	KO	A	24	20	6000		10	KO	A	10	20	3000
10	KO	A	25	10	6000		10	KO	A	12	10	6000
10	KO	A	26	20	8000		10	KO	A	13	20	3000
10	KO	A	27	30	16000		10	KO	A	14	20	2000
10	KO	A	28	20	16000		10	KO	A	15	10	2000
10	KO	A	29	20	16000		10	KO	A	16	20	4000
10	KO	A	30	20	16000		10	KO	B	1	30	16000
10	KO	A	31	20	16000		10	KO	B	2	30	16000
10	KO	A	32	20	16000		10	KO	B	3	20	4000
10	KO	B	17	30	16000		10	KO	B	4	30	16000
10	KO	B	18	30	16000		10	KO	B	5	30	16000
10	KO	B	19	30	16000		10	KO	B	7	30	16000
10	KO	B	20	40	8000		10	KO	B	8	30	16000
10	KO	B	21	40	16000		10	KO	B	9	50	20000
10	KO	B	22	30	16000		10	KO	B	10	30	16000
10	KO	B	23	30	6000		10	KO	B	12	20	16000
10	KO	B	24	30	8000		10	KO	B	13	30	16000
10	KO	B	25	30	8000		10	KO	B	14	40	24000
10	KO	B	26	30	16000		10	KO	B	15	20	16000
10	KO	B	27	30	16000		10	KO	B	16	40	40000
10	KO	B	28	30	16000		11	WT	A	1	30	50000
10	KO	B	29	40	8000		11	WT	A	2	20	30000
10	KO	B	30	20	16000		11	WT	A	3	30	50000
10	KO	B	31	30	8000		11	WT	A	4	20	30000
10	KO	B	32	30	8000		11	WT	A	5	20	30000
11	WT	A	17	20	30000		11	WT	A	6	30	50000
11	WT	A	18	20	16000		11	WT	A	7	20	30000
11	WT	A	19	30	30000		11	WT	A	8	30	30000
11	WT	A	20	20	24000		11	WT	A	9	30	30000
11	WT	A	21	20	30000		11	WT	A	10	30	30000
11	WT	A	22	30	50000		11	WT	A	11	30	50000
11	WT	A	23	20	16000		11	WT	A	12	30	30000
11	WT	A	24	30	35000		11	WT	A	13	20	35000
11	WT	A	25	30	35000		11	WT	A	14	40	45000
11	WT	A	26	40	4000		11	WT	A	15	30	35000
11	WT	A	27	30	35000		11	WT	A	16	40	45000
11	WT	A	28	20	16000		11	WT	B	1	30	2000
11	WT	A	29	30	30000		11	WT	B	2	30	8000
11	WT	A	30	20	20000		11	WT	B	3	30	2000
11	WT	A	31	20	30000		11	WT	B	4	40	45000
11	WT	A	32	20	20000		11	WT	B	5	30	12000
11	WT	B	17	20	16000		11	WT	B	6	30	2000
11	WT	B	18	20	16000		11	WT	B	7	50	8000
11	WT	B	19	40	50000		11	WT	B	11	20	6000
11	WT	B	20	30	4000		11	WT	B	12	40	35000
11	WT	B	21	30	30000		11	WT	B	13	30	35000
11	WT	B	22	40	24000		11	WT	B	14	30	6000
11	WT	B	23	30	24000		11	WT	B	15	30	8000
11	WT	B	24	50	4000		11	WT	B	16	20	12000
11	WT	B	26	40	12000		11	WT	C	1	30	20000
11	WT	B	27	40	16000		11	WT	C	2	20	24000
11	WT	B	28	30	16000		11	WT	C	4	30	20000
11	WT	B	29	40	6000		11	WT	C	5	20	12000
11	WT	B	30	40	35000		11	WT	C	7	20	24000
11	WT	B	31	10	20000		11	WT	C	8	30	20000
11	WT	B	32	20	16000		11	WT	C	9	20	20000
11	WT	C	17	20	16000		11	WT	C	10	20	16000
11	WT	C	18	20	16000		11	WT	C	12	20	12000
11	WT	C	19	40	50000		11	WT	C	13	20	20000
11	WT	C	20	30	35000		11	WT	C	14	50	6000
11	WT	C	21	20	12000		11	WT	C	15	20	16000
11	WT	C	22	30	24000		11	WT	C	16	20	24000
11	WT	C	23	40	4000		11	WT	D	1	20	2000
11	WT	C	24	40	30000		11	WT	D	2	10	4000
11	WT	C	25	40	6000		11	WT	D	3	20	2000
11	WT	C	26	40	30000		11	WT	D	4	10	4000
11	WT	C	27	30	30000		11	WT	D	5	10	4000
11	WT	C	28	20	4000		11	WT	D	6	30	1500
11	WT	C	29	20	6000		11	WT	D	7	20	4000
11	WT	C	30	20	16000		11	WT	D	8	50	6000
11	WT	C	31	10	20000		11	WT	D	9	50	6000
11	WT	C	32	10	16000		11	WT	D	10	40	6000
12	KO	A	17	30	35000		11	WT	D	11	20	2000
12	KO	A	18	20	30000		11	WT	D	12	10	4000
12	KO	A	19	30	30000		11	WT	D	13	20	4000
12	KO	A	20	10	16000		11	WT	D	14	20	3000
12	KO	A	21	20	24000		11	WT	D	15	10	4000
12	KO	A	22	40	40000		11	WT	D	16	10	4000
12	KO	A	23	10	16000		11	WT	E	1	20	4000
12	KO	A	24	10	16000		11	WT	E	2	20	2000
12	KO	A	25	10	16000		11	WT	E	3	20	2000
12	KO	A	26	10	16000		11	WT	E	4	20	4000
12	KO	A	27	30	30000		11	WT	E	5	20	4000
12	KO	A	28	20	24000		11	WT	E	6	30	1500
12	KO	A	29	20	24000		11	WT	E	11	30	4000
12	KO	A	30	20	24000		11	WT	E	12	20	4000
12	KO	A	31	20	16000		11	WT	E	13	20	6000
12	KO	A	32	30	20000		11	WT	E	14	20	4000
12	KO	B	17	20	24000		11	WT	E	15	20	4000
12	KO	B	18	20	24000		11	WT	E	16	20	6000
12	KO	B	19	30	20000		11	WT	F	1	30	45000
12	KO	B	20	20	30000		11	WT	F	2	40	12000
12	KO	B	21	20	20000		11	WT	F	3	40	45000
12	KO	B	22	30	24000		11	WT	F	5	40	12000
12	KO	B	23	10	12000		11	WT	F	6	30	12000
12	KO	B	24	10	20000		11	WT	F	11	40	35000
12	KO	B	25	20	6000		11	WT	F	14	30	12000
12	KO	B	26	20	24000		11	WT	F	15	40	12000
12	KO	B	27	30	35000		11	WT	F	16	30	12000
12	KO	B	28	20	24000		12	KO	A	1	20	8000
12	KO	B	29	20	24000		12	KO	A	2	10	16000
12	KO	B	30	30	30000		12	KO	A	3	30	12000
12	KO	B	31	20	20000		12	KO	A	4	10	16000
12	KO	B	32	30	35000		12	KO	A	5	10	16000
13	KO	A	17	30	24000		12	KO	A	7	30	16000
13	KO	A	18	30	35000		12	KO	A	11	50	8000
13	KO	A	19	30	30000		12	KO	A	12	10	12000
13	KO	A	20	40	35000		12	KO	A	13	20	12000
13	KO	A	21	30	35000		12	KO	A	14	20	12000
13	KO	A	23	50	12000		12	KO	A	15	20	12000
13	KO	A	24	40	12000		12	KO	A	16	20	12000
13	KO	A	25	50	8000		12	KO	B	1	20	24000
13	KO	A	26	50	8000		12	KO	B	2	20	20000
13	KO	A	27	50	8000		12	KO	B	3	40	20000
13	KO	A	28	30	24000		12	KO	B	4	30	24000
13	KO	A	29	50	12000		12	KO	B	5	30	8000
13	KO	A	30	30	24000		12	KO	B	6	50	16000
13	KO	A	31	30	24000		12	KO	B	7	30	16000
13	KO	A	32	30	30000		12	KO	B	10	50	16000
13	KO	B	17	20	35000		12	KO	B	11	50	24000
13	KO	B	18	20	16000		12	KO	B	12	20	12000
13	KO	B	19	30	35000		12	KO	B	13	20	16000
13	KO	B	20	10	16000		12	KO	B	14	30	24000
13	KO	B	21	20	20000		12	KO	B	15	20	24000
13	KO	B	22	30	35000		12	KO	B	16	30	24000
13	KO	B	23	10	12000		12	KO	C	1	20	2000
13	KO	B	24	20	8000		12	KO	C	2	20	2000
13	KO	B	25	10	6000		12	KO	C	4	20	2000
13	KO	B	26	20	8000		12	KO	C	5	20	2000
13	KO	B	27	30	35000		12	KO	C	7	20	2000
13	KO	B	28	10	16000		12	KO	C	10	30	4000
13	KO	B	29	20	16000		12	KO	C	12	20	2000
13	KO	B	30	30	35000		12	KO	C	13	20	2000
13	KO	B	31	20	24000		12	KO	C	14	40	1500
13	KO	B	32	20	35000		12	KO	C	15	20	2000
14	WT	A	17	30	30000		12	KO	C	16	20	2000
14	WT	A	18	30	35000		12	KO	D	1	50	24000
14	WT	A	19	30	35000		12	KO	D	2	30	24000
14	WT	A	20	30	30000		12	KO	D	3	50	12000
14	WT	A	21	30	24000		12	KO	D	4	20	16000
14	WT	A	22	40	40000		12	KO	D	5	30	16000
14	WT	A	23	20	12000		12	KO	D	7	20	20000
14	WT	A	24	30	1500		12	KO	D	8	40	20000
14	WT	A	25	40	1500		12	KO	D	10	30	20000
14	WT	A	26	30	1500		12	KO	D	11	30	12000
14	WT	A	27	30	30000		12	KO	D	12	20	20000
14	WT	A	28	30	30000		12	KO	D	13	20	16000
14	WT	A	29	20	30000		12	KO	D	15	30	20000
14	WT	A	30	20	30000		12	KO	D	16	20	24000
14	WT	A	31	30	24000		12	KO	E	1	30	35000
14	WT	A	32	30	8000		12	KO	E	2	30	30000
14	WT	B	17	30	24000		12	KO	E	3	50	2000
14	WT	B	18	20	30000		12	KO	E	4	30	24000
14	WT	B	19	30	30000		12	KO	E	5	30	30000
14	WT	B	20	20	16000		12	KO	E	7	40	35000
14	WT	B	21	20	30000		12	KO	E	10	40	20000
14	WT	B	22	30	30000		12	KO	E	11	50	8000
14	WT	B	23	10	12000		12	KO	E	12	30	30000
14	WT	B	24	10	8000		12	KO	E	13	30	30000
14	WT	B	25	10	8000		12	KO	E	14	30	30000
14	WT	B	26	10	12000		12	KO	E	15	40	20000
14	WT	B	27	30	30000		12	KO	E	16	40	30000
14	WT	B	28	20	24000		13	KO	A	1	10	8000
14	WT	B	29	20	16000		13	KO	A	2	20	8000
14	WT	B	30	30	30000		13	KO	A	3	30	4000
14	WT	B	31	20	30000		13	KO	A	4	20	8000
14	WT	B	32	20	30000		13	KO	A	5	20	6000
15	WT	A	17	30	35000		13	KO	A	6	20	6000
15	WT	A	18	30	6000		13	KO	A	7	20	6000
15	WT	A	19	30	30000		13	KO	A	10	50	8000
15	WT	A	20	30	35000		13	KO	A	11	20	6000
15	WT	A	21	30	30000		13	KO	A	12	20	8000
15	WT	A	23	20	4000		13	KO	A	13	20	8000
15	WT	A	24	20	6000		13	KO	A	14	20	6000
15	WT	A	25	20	6000		13	KO	A	15	20	6000
15	WT	A	26	20	4000		13	KO	A	16	20	8000
15	WT	A	27	40	35000		13	KO	B	1	30	24000
15	WT	A	28	30	30000		13	KO	B	2	20	24000
15	WT	A	29	30	30000		13	KO	B	3	20	35000
15	WT	A	30	40	30000		13	KO	B	4	30	16000
15	WT	A	31	30	30000		13	KO	B	5	30	24000
15	WT	A	32	30	30000		13	KO	B	6	40	40000
15	WT	B	17	20	30000		13	KO	B	7	30	16000
15	WT	B	18	20	24000		13	KO	B	8	30	16000
15	WT	B	19	30	12000		13	KO	B	10	50	16000
15	WT	B	20	20	12000		13	KO	B	11	30	35000
15	WT	B	21	20	24000		13	KO	B	12	30	20000
15	WT	B	22	30	30000		13	KO	B	13	30	24000
15	WT	B	23	10	12000		13	KO	B	14	30	35000
15	WT	B	24	20	6000		13	KO	B	15	30	24000
15	WT	B	25	20	3000		13	KO	B	16	30	30000
15	WT	B	26	20	6000		13	KO	C	1	30	1500
15	WT	B	27	30	24000		13	KO	C	2	30	1500
15	WT	B	28	30	12000		13	KO	C	3	30	1500
15	WT	B	29	20	12000		13	KO	C	4	20	3000
15	WT	B	30	30	30000		13	KO	C	5	20	1500
15	WT	B	31	20	24000		13	KO	C	6	30	1500
15	WT	B	32	30	30000		13	KO	C	7	30	1500
16	KO	A	17	40	35000		13	KO	C	8	40	8000
16	KO	A	20	50	8000		13	KO	C	10	30	2000
16	KO	A	21	40	4000		13	KO	C	11	30	1500
16	KO	A	23	50	30000		13	KO	C	12	20	2000
16	KO	A	24	40	4000		13	KO	C	13	30	3000
16	KO	A	26	50	3000		13	KO	C	14	20	1500
16	KO	A	28	30	6000		13	KO	C	15	20	1500
16	KO	A	29	50	8000		13	KO	C	16	20	2000
16	KO	A	30	50	45000		13	KO	D	1	20	8000
16	KO	A	31	50	8000		13	KO	D	2	20	8000
16	KO	A	32	40	4000		13	KO	D	3	30	20000
16	KO	B	17	30	30000		13	KO	D	4	20	16000
16	KO	B	18	30	35000		13	KO	D	5	20	16000
16	KO	B	19	30	30000		13	KO	D	6	30	24000
16	KO	B	20	40	6000		13	KO	D	7	50	8000
16	KO	B	21	30	24000		13	KO	D	11	30	24000
16	KO	B	22	30	30000		13	KO	D	12	20	16000
16	KO	B	23	20	6000		13	KO	D	13	20	16000
16	KO	B	24	20	4000		13	KO	D	14	30	12000
16	KO	B	25	20	1500		13	KO	D	15	20	8000
16	KO	B	26	20	3000		13	KO	D	16	20	8000
16	KO	B	27	30	24000		13	KO	E	1	30	12000
16	KO	B	28	20	12000		13	KO	E	2	30	16000
16	KO	B	29	30	2000		13	KO	E	3	40	40000
16	KO	B	30	30	30000		13	KO	E	4	30	12000
16	KO	B	31	30	30000		13	KO	E	5	40	16000
16	KO	B	32	20	30000		13	KO	E	6	30	8000
							13	KO	E	7	40	12000
							13	KO	E	8	40	6000
							13	KO	E	10	40	8000
							13	KO	E	11	40	40000
							13	KO	E	12	30	12000
							13	KO	E	13	40	12000
							13	KO	E	14	30	12000
							13	KO	E	15	50	8000
							13	KO	E	16	30	12000
							14	WT	A	1	30	45000
							14	WT	A	2	30	45000
							14	WT	A	3	40	40000
							14	WT	A	6	30	45000
							14	WT	A	7	50	16000
							14	WT	A	11	30	30000
							14	WT	A	14	30	40000
							14	WT	A	15	40	45000
							14	WT	A	16	40	45000
							14	WT	B	1	30	16000
							14	WT	B	3	50	16000
							14	WT	B	5	50	4000
							14	WT	B	11	50	20000
							14	WT	C	1	40	45000
							14	WT	C	2	40	45000
							14	WT	C	3	40	45000
							14	WT	C	4	40	45000
							14	WT	C	5	40	45000
							14	WT	C	6	40	45000
							14	WT	C	11	40	45000
							14	WT	C	12	50	55000
							14	WT	C	13	40	45000
							14	WT	C	14	30	30000
							14	WT	C	15	40	45000
							14	WT	C	16	40	45000
							14	WT	D	1	40	35000
							14	WT	D	2	40	35000
							14	WT	D	3	50	4000
							14	WT	D	5	40	35000
							14	WT	D	6	50	4000
							14	WT	D	11	30	8000
							14	WT	D	14	50	8000
							14	WT	D	15	50	35000
							14	WT	D	16	40	35000
							14	WT	E	1	40	8000
							14	WT	E	2	30	8000
							14	WT	E	3	40	6000
							14	WT	E	4	40	35000
							14	WT	E	5	40	35000
							14	WT	E	6	40	8000
							14	WT	E	11	40	4000
							14	WT	E	12	40	35000
							14	WT	E	13	50	6000
							14	WT	E	14	30	8000
							14	WT	E	15	40	35000
							14	WT	E	16	40	12000
							15	WT	A	1	20	8000
							15	WT	A	2	20	4000
							15	WT	A	3	20	12000
							15	WT	A	5	30	4000
							15	WT	A	11	20	12000
							15	WT	A	12	30	8000
							15	WT	A	14	20	6000
							15	WT	A	15	30	8000
							15	WT	A	16	20	6000
							15	WT	B	1	30	45000
							15	WT	B	2	40	50000
							15	WT	B	3	30	30000
							15	WT	B	5	40	45000
							15	WT	B	6	40	35000
							15	WT	B	11	40	35000
							15	WT	B	14	30	30000
							15	WT	B	15	30	50000
							15	WT	B	16	30	35000
							15	WT	C	2	20	6000
							15	WT	C	4	20	6000
							15	WT	C	5	20	6000
							15	WT	C	12	20	6000
							15	WT	C	13	20	6000
							15	WT	C	15	20	6000
							15	WT	C	16	20	6000
							15	WT	D	1	30	30000
							15	WT	D	2	40	24000
							15	WT	D	3	20	24000
							15	WT	D	6	30	30000
							15	WT	D	11	20	24000
							15	WT	D	14	20	24000
							15	WT	D	16	30	30000
							15	WT	E	1	30	24000
							15	WT	E	2	40	45000
							15	WT	E	3	30	30000
							15	WT	E	5	40	45000
							15	WT	E	6	40	35000
							15	WT	E	7	50	35000
							15	WT	E	10	40	35000
							15	WT	E	11	30	30000
							15	WT	E	12	50	45000
							15	WT	E	13	50	45000
							15	WT	E	14	30	24000
							15	WT	E	15	50	50000
							15	WT	E	16	40	50000
							16	KO	A	1	30	35000
							16	KO	A	2	30	35000
							16	KO	A	3	30	35000
							16	KO	A	6	30	6000
							16	KO	A	11	30	35000
							16	KO	A	14	30	35000
							16	KO	A	15	30	12000
							16	KO	A	16	30	35000
							16	KO	B	1	10	6000
							16	KO	B	2	10	6000
							16	KO	B	3	20	12000
							16	KO	B	4	20	12000
							16	KO	B	5	20	12000
							16	KO	B	6	50	3000
							16	KO	B	7	20	12000
							16	KO	B	10	20	12000
							16	KO	B	11	30	12000
							16	KO	B	12	10	12000
							16	KO	B	13	20	12000
							16	KO	B	14	10	8000
							16	KO	B	15	10	12000
							16	KO	B	16	10	8000

## Sheet: Figure4
Figure 4D
model_type	error_rate
WT_full	0.008
WT_full	0.008
WT_full	0.012
WT_full	0.014
WT_full	0.013
WT_full	0.015
WT_full	0.019
WT_full	0.022
WT_full	0.049
WT_full	0.052
WT_full	0.053
WT_full	0.057
WT_full	0.063
WT_full	0.022
WT_full	0.022
KO_full	0.064
KO_full	0.067
KO_full	0.068
KO_full	0.084
KO_full	0.086
KO_full	0.114
KO_full	0.115
KO_full	0.12
KO_full	0.121
KO_full	0.122
KO_full	0.153
KO_full	0.163
KO_full	0.171
KO_full	0.181
KO_full	0.183
KO_width	0.04
KO_width	0.041
KO_width	0.045
KO_width	0.048
KO_width	0.058
KO_width	0.082
KO_width	0.088
KO_width	0.093
KO_width	0.098
KO_width	0.107
KO_width	0.128
KO_width	0.136
KO_width	0.137
KO_width	0.142
KO_width	0.144
KO_spont	0.145
KO_spont	0.127
KO_spont	0.124
KO_spont	0.112
KO_spont	0.099
KO_spont	0.076
KO_spont	0.066
KO_spont	0.064
KO_spont	0.055
KO_spont	0.053
KO_spont	0.051
KO_spont	0.04
KO_spont	0.039
KO_spont	0.033
KO_spont	0.028
KO_evoke	0.036
KO_evoke	0.036
KO_evoke	0.04
KO_evoke	0.042
KO_evoke	0.04
KO_evoke	0.018
KO_evoke	0.016
KO_evoke	0.012
KO_evoke	0.011
KO_evoke	0.003
KO_evoke	0.006
KO_evoke	0.006
KO_evoke	0.008
KO_evoke	0.011
KO_evoke	0.015
KO_spont_evoked	0.108
KO_spont_evoked	0.094
KO_spont_evoked	0.091
KO_spont_evoked	0.086
KO_spont_evoked	0.079
KO_spont_evoked	0.042
KO_spont_evoked	0.041
KO_spont_evoked	0.037
KO_spont_evoked	0.036
KO_spont_evoked	0.033
KO_spont_evoked	0.028
KO_spont_evoked	0.017
KO_spont_evoked	0.019
KO_spont_evoked	0.019
KO_spont_evoked	0.019
KO_evoked_width	0.138
KO_evoked_width	0.111
KO_evoked_width	0.109
KO_evoked_width	0.102
KO_evoked_width	0.093
KO_evoked_width	0.071
KO_evoked_width	0.068
KO_evoked_width	0.062
KO_evoked_width	0.054
KO_evoked_width	0.053
KO_evoked_width	0.04
KO_evoked_width	0.039
KO_evoked_width	0.037
KO_evoked_width	0.034
KO_evoked_width	0.036
KO_spont_width	0.233
KO_spont_width	0.229
KO_spont_width	0.207
KO_spont_width	0.207
KO_spont_width	0.193
KO_spont_width	0.166
KO_spont_width	0.154
KO_spont_width	0.15
KO_spont_width	0.142
KO_spont_width	0.141
KO_spont_width	0.099
KO_spont_width	0.099
KO_spont_width	0.097
KO_spont_width	0.095
KO_spont_width	0.094

## Sheet: S1
S1			S1B	S1C	S1D
rat_ID	Genotype	task	hit_percent	trial_count	reaction
1	WT	Testing	0.931494	476.062	348.8106115445205
1	WT	Training	0.962737	484.143	372.683
2	WT	Testing	0.985396	359.4	265.4938819582265
2	WT	Training	0.994713	409.4	266.675
3	KO	Testing	0.996567	450.909	247.7807410364535
3	KO	Training	1	420.4	255.72
4	KO	Testing	0.992612	292.8	207.71320247050448
4	KO	Training	0.999459	298.4	202.852
27	KO	Testing	0.915286	335.167	300.023
27	KO	Training	0.92827	433	313.839
29	KO	Testing	0.954125	455	300.64347019704303
29	KO	Training	0.976911	455	303.592
30	WT	Testing	0.981314	357.222	285.74441717084846
30	WT	Training	0.998834	394.75	261.331
31	WT	Testing	0.994847	298.333	212.3587627889235
31	WT	Training	0.998631	310.667	199.503
32	KO	Testing	0.994529	524.059	206.03951368659102
32	KO	Training	0.997105	572.333	192.918
48	KO	Testing	0.942069	344.75	412.249
48	KO	Training	0.95719	418.6	412.771
49	KO	Testing	0.965044	335.44	234.90628038901502
49	KO	Training	0.985574	429.214	209.889
50	WT	Testing	0.907006	431.875	310.135
50	WT	Training	0.988026	396.167	290.026
51	WT	Testing	0.962657	447.714	308.467
51	WT	Training	0.969959	462.667	302.999
53	WT	Testing	0.991884	248.4	224.11576190638448
53	WT	Training	0.91236	292.4	332.987
54	WT	Testing	0.981401	250	295.537
54	WT	Training	0.996589	294.778	270.507
55	KO	Testing	0.992087	286.571	255.454
55	KO	Training	1	339.286	225.722
56	WT	Testing	0.997256	397.438	160.304
56	WT	Training	0.996995	413.68	155.449
57	KO	Testing	0.996813	263.389	337.4273267393715
57	KO	Training	1	297.333	347.075
58	KO	Testing	0.998914	251.333	166.781
58	KO	Training	1	329.4	157.688

## Sheet: S4
Fig S4
model_type	error_rate
WT_full	0.119
WT_full	0.113
WT_full	0.106
WT_full	0.099
WT_full	0.099
WT_full	0.062
WT_full	0.059
WT_full	0.059
WT_full	0.056
WT_full	0.051
WT_full	0.034
WT_full	0.031
WT_full	0.029
WT_full	0.026
WT_full	0.019
KO_full	0.106
KO_full	0.104
KO_full	0.101
KO_full	0.09
KO_full	0.091
KO_full	0.051
KO_full	0.049
KO_full	0.041
KO_full	0.039
KO_full	0.039
KO_full	0.036
KO_full	0.023
KO_full	0.021
KO_full	0.017
KO_full	0.007
KO_width	0.11
KO_width	0.107
KO_width	0.103
KO_width	0.101
KO_width	0.095
KO_width	0.075
KO_width	0.067
KO_width	0.063
KO_width	0.058
KO_width	0.052
KO_width	0.029
KO_width	0.02
KO_width	0.018
KO_width	0.014
KO_width	0.011
KO_spont	0.165
KO_spont	0.162
KO_spont	0.146
KO_spont	0.143
KO_spont	0.135
KO_spont	0.092
KO_spont	0.09
KO_spont	0.085
KO_spont	0.085
KO_spont	0.069
KO_spont	0.052
KO_spont	0.048
KO_spont	0.044
KO_spont	0.039
KO_spont	0.045
KO_evoked	0.149
KO_evoked	0.141
KO_evoked	0.137
KO_evoked	0.137
KO_evoked	0.102
KO_evoked	0.081
KO_evoked	0.07
KO_evoked	0.073
KO_evoked	0.06
KO_evoked	0.059
KO_evoked	0.041
KO_evoked	0.035
KO_evoked	0.031
KO_evoked	0.031
KO_evoked	0.034
KO_spont_evoked	0.096
KO_spont_evoked	0.092
KO_spont_evoked	0.088
KO_spont_evoked	0.081
KO_spont_evoked	0.075
KO_spont_evoked	0.049
KO_spont_evoked	0.042
KO_spont_evoked	0.041
KO_spont_evoked	0.026
KO_spont_evoked	0.02
KO_spont_evoked	0.017
KO_spont_evoked	0.015
KO_spont_evoked	0.013
KO_spont_evoked	0.043
KO_spont_evoked	0.043
KO_evoked_width	0.142
KO_evoked_width	0.137
KO_evoked_width	0.132
KO_evoked_width	0.13
KO_evoked_width	0.12
KO_evoked_width	0.092
KO_evoked_width	0.086
KO_evoked_width	0.081
KO_evoked_width	0.078
KO_evoked_width	0.073
KO_evoked_width	0.051
KO_evoked_width	0.05
KO_evoked_width	0.045
KO_evoked_width	0.041
KO_evoked_width	0.041
KO_spont_width	0.104
KO_spont_width	0.086
KO_spont_width	0.081
KO_spont_width	0.081
KO_spont_width	0.081
KO_spont_width	0.059
KO_spont_width	0.047
KO_spont_width	0.047
KO_spont_width	0.042
KO_spont_width	0.034
KO_spont_width	0.021
KO_spont_width	0.02
KO_spont_width	0.015
KO_spont_width	0.015
KO_spont_width	0.016
